# Supplementary material for: Liver mitochondria-associated endoplasmic reticulum membrane proteomics for studying the effects of ZiBuPiYin recipe on Zucker diabetic fatty rats after chronic psychological stress
Source: Front Cell Dev Biol. 2022 Nov 3;10:995732. doi: 10.3389/fcell.2022.995732 (PMC9669571; doi:10.3389/fcell.2022.995732)
Supplement: Supplementary file 1 [file DataSheet1.zip › Data Sheet 1/221013 Supplementary materials/Table 2.xlsx]

## Sheet: Sheet1
Supporting information Table 2. Protein relative expression ratios in control, model, ZBPYR groups.
Protein accession	Description	Coverage	Proteins	Unique Peptides	MW [kDa]	calc. pI	control group			model group			ZBPYR group
							control1/REF	control2/REF	control3/REF	model1/REF	model2/REF	model3/REF	ZBPYR1/REF	ZBPYR2/REF	ZBPYR3/REF
A0A023IM54	TAP binding protein OS=Rattus norvegicus GN=Tapbp PE=2 SV=1 - [A0A023IM54_RAT]	5.82	2	2	49.9942	7.6499	1.29337	1.10655	1.20292	1.24782	0.891342	0.885758	0.714412	0.51575	1.2159
A0A096MJ39	Platelet glycoprotein 4 OS=Rattus norvegicus GN=Cd36 PE=4 SV=1 - [A0A096MJ39_RAT]	15.89	12	5	52.7113	8.646	0.950332	0.98201	0.984816	0.976632	0.956467	0.992119	0.951626	1.16643	0.99593
A0A096MJA9	Protein Asph OS=Rattus norvegicus GN=Asph PE=4 SV=1 - [A0A096MJA9_RAT]	17.66	7	8	74.8441	4.90674	1.01859	0.941057	1.08703	1.08889	0.949657	0.913156	0.808168	0.891448	1.06224
A0A096MJW5	Protein Plch1 OS=Rattus norvegicus GN=Plch1 PE=4 SV=1 - [A0A096MJW5_RAT]	0.79	3	1	116.075	7.88428	1.06166	1.01374	1.26163	0.847442	0.879144	0.942544	0.909248	0.943144	1.01783
A0A097PE04	Cytochrome c oxidase subunit II OS=Rattus norvegicus GN=COX2 PE=4 SV=1 - [A0A097PE04_RAT]	24.67	5	4	25.8771	4.729	0.690625	0.803021	0.793649	0.812119	1.02163	1.2754	0.980422	1.04735	0.960846
A0A0A0MY09	Endoplasmin OS=Rattus norvegicus GN=Hsp90b1 PE=4 SV=1 - [A0A0A0MY09_RAT]	44.65	2	30	92.8424	4.80518	1.1926	1.142	1.13961	1.02572	0.877935	0.844348	0.798278	0.919282	1.09147
A0JN30	Canopy 2 homolog (Zebrafish) OS=Rattus norvegicus GN=Cnpy2 PE=2 SV=1 - [A0JN30_RAT]	20.88	1	3	20.6963	5.13525	1.36892	0.999088	1.18519	1.10254	1.05206	0.946425	0.89549	1.19896	1.09253
A0JPQ8	Alkylglycerol monooxygenase OS=Rattus norvegicus GN=Agmo PE=2 SV=1 - [ALKMO_RAT]	4.7	1	2	51.6646	7.62061	1.49928	1.35543	1.21933	1.02963	0.958686	0.918318	0.937151	0.678304	0.968548
A0JPQ9	Chitinase domain-containing protein 1 OS=Rattus norvegicus GN=Chid1 PE=2 SV=2 - [CHID1_RAT]	9.92	2	3	44.8463	7.97217	0.998422	0.937415	1.05027	0.98881	1.05447	0.981841	1.00795	0.962052	1.07187
A1L1J9	Lipase maturation factor 2 OS=Rattus norvegicus GN=Lmf2 PE=2 SV=1 - [LMF2_RAT]	5.27	1	3	80.2029	10.0229	1.04297	0.898188	0.987824	1.21436	0.919187	1.0188	1.03048	0.976402	1.01329
A1L1L2	Transmembrane protein 214 OS=Rattus norvegicus GN=Tmem214 PE=2 SV=1 - [TM214_RAT]	10.66	1	6	76.5168	9.02686	0.928751	1.3722	1.09218	1.15481	0.907542	0.892971	1.01482	1.08583	1.17838
A1XF83	UDP glycosyltransferase 2 family polypeptide B OS=Rattus norvegicus GN=Ugt2b PE=2 SV=1 - [A1XF83_RAT]	41.7	5	1	60.9455	8.49951	1.15433	1.12884	1.08323	1.11411	1.02152	0.871619	0.817564	1.39152	1.2882
A2VCW9	Alpha-aminoadipic semialdehyde synthase, mitochondrial OS=Rattus norvegicus GN=Aass PE=2 SV=1 - [AASS_RAT]	28.4	2	19	102.842	6.91748	0.796393	0.748473	0.806118	0.914146	0.914728	1.20015	1.03762	0.986235	1.16762
A7XYB9	NADH-ubiquinone oxidoreductase chain 4 OS=Rattus norvegicus GN=Mt-nd4 PE=3 SV=1 - [A7XYB9_RAT]	6.32	9	2	51.7375	9.40771	0.743852	0.71943	0.940957	0.980683	0.975722	1.26309	0.797415	0.87842	1.04748
B0BMT9	Sqrdl protein OS=Rattus norvegicus GN=Sqrdl PE=2 SV=1 - [B0BMT9_RAT]	39.78	2	14	50.1698	9.0708	0.790623	0.911107	0.873288	1.00578	0.961688	1.14116	0.98942	0.969273	1.04711
B0BMW0	RAB14, member RAS oncogene family OS=Rattus norvegicus GN=Rab14 PE=2 SV=1 - [B0BMW0_RAT]	16.74	19	2	23.8819	6.21436	0.898482	0.927121	1.13737	0.986501	0.988563	0.984816	1.07122	1.11172	1.0019
B0BMW2	Hydroxyacyl-Coenzyme A dehydrogenase type II OS=Rattus norvegicus GN=Hsd17b10 PE=2 SV=1 - [B0BMW2_RAT]	78.54	2	17	27.2325	8.5874	0.76456	0.752909	0.802949	0.930845	0.941238	1.20384	1.07668	0.98156	0.916603
B0BN52	Mitochondrial carrier homolog 2 (C. elegans) OS=Rattus norvegicus GN=Mtch2 PE=2 SV=1 - [B0BN52_RAT]	38.61	1	8	33.506	8.25049	0.768576	0.963139	0.908378	1.00708	1.06337	1.064	1.10966	1.00969	1.04652
B0BN81	Ribosomal protein S5, isoform CRA_b OS=Rattus norvegicus GN=Rps5 PE=2 SV=1 - [B0BN81_RAT]	13.73	2	2	22.8921	9.71533	1.27267	1.52716	1.64411	1.39867	1.11674	0.408706	0.803889	0.658399	0.510985
B0BNE6	NADH dehydrogenase (Ubiquinone) Fe-S protein 8 (Predicted), isoform CRA_a OS=Rattus norvegicus GN=Ndufs8 PE=2 SV=1 - [B0BNE6_RAT]	20.28	1	4	23.9547	6.21436	0.721194	0.756471	0.804706	0.87211	0.925657	1.13296	0.931716	1.01978	0.943562
B0BNF9	Hydroxyacid oxidase 1 OS=Rattus norvegicus GN=Hao1 PE=2 SV=1 - [B0BNF9_RAT]	60.27	1	16	40.9422	7.32764	0.80982	0.862108	0.933827	1.00341	0.956993	1.02202	1.37951	1.25254	1.13769
B0BNG0	ER membrane protein complex subunit 2 OS=Rattus norvegicus GN=Emc2 PE=2 SV=1 - [EMC2_RAT]	26.94	2	6	34.8474	6.81494	1.12003	0.897183	1.16272	1.17098	0.92295	0.897308	0.906359	0.890495	1.10227
B0BNG1	Probable proline dehydrogenase 2 OS=Rattus norvegicus GN=Prodh2 PE=2 SV=1 - [B0BNG1_RAT]	25	3	7	51.0552	8.51416	0.637795	1.05381	0.789232	0.88096	1.06654	1.09939	0.874247	0.899933	0.914829
B0BNG3	Lman2 protein OS=Rattus norvegicus GN=Lman2 PE=2 SV=1 - [B0BNG3_RAT]	22.91	1	7	40.3672	6.94678	1.22255	1.1073	1.14924	0.938698	0.955486	1.02341	1.05117	1.09906	1.07667
B0BNJ4	Ethylmalonic encephalopathy 1 OS=Rattus norvegicus GN=Ethe1 PE=2 SV=1 - [B0BNJ4_RAT]	30.71	1	5	27.659	7.06396	0.757223	0.764843	0.92746	1.03348	0.940702	1.11241	1.10149	1.03488	1.11051
B0BNK6	Branched chain keto acid dehydrogenase E1, beta polypeptide OS=Rattus norvegicus GN=Bckdhb PE=2 SV=1 - [B0BNK6_RAT]	21.54	3	7	42.7538	6.82959	0.746308	0.812133	0.838211	0.869523	0.989071	1.22726	1.15976	1.0543	1.0519
B0K020	CDGSH iron-sulfur domain-containing protein 1 OS=Rattus norvegicus GN=Cisd1 PE=3 SV=1 - [CISD1_RAT]	34.26	1	3	12.0891	8.83643	0.846885	0.855237	0.8811	0.883351	0.92647	1.00602	0.591594	0.717307	1.04722
B0K031	60S ribosomal protein L7 OS=Rattus norvegicus GN=Rpl7 PE=2 SV=1 - [B0K031_RAT]	35.38	10	8	30.294	10.8726	1.1006	1.14092	1.17275	1.37606	1.04326	0.675687	0.784956	0.912976	0.77487
B1H250	Protein RGD1564894 OS=Rattus norvegicus GN=RGD1564894 PE=2 SV=1 - [B1H250_RAT]	42.91	1	7	33.9641	8.01611	0.806214	1.09704	0.964645	1.05994	1.104	1.06638	0.966709	0.997304	0.98058
B1H261	Protein Tysnd1 OS=Rattus norvegicus GN=Tysnd1 PE=2 SV=1 - [B1H261_RAT]	7.23	1	2	58.9494	6.94678	0.74724	1.0227	1.17214	0.875026	1.05094	1.05114	1.36359	1.01503	1.22041
B1WBY7	ER lipid raft associated 1 OS=Rattus norvegicus GN=Erlin1 PE=2 SV=1 - [B1WBY7_RAT]	19.83	1	3	39.2413	7.00537	0.983093	0.920319	1.122	1.05112	0.913012	0.777662	0.923998	0.898294	0.885778
B1WC34	Protein Prkcsh OS=Rattus norvegicus GN=Prkcsh PE=2 SV=1 - [B1WC34_RAT]	18.67	1	10	59.1811	4.4751	1.13564	1.00277	1.01489	1.10848	1.00152	0.919575	0.843902	1.1062	1.10467
B1WC61	Acad9 protein OS=Rattus norvegicus GN=Acad9 PE=2 SV=1 - [B1WC61_RAT]	13.12	1	6	68.7997	7.69385	0.750985	1.12625	1.05248	0.818273	1.06746	1.11909	0.995668	1.2385	1.0316
B2GUX6	Protein RGD1312005 OS=Rattus norvegicus GN=RGD1312005 PE=2 SV=1 - [B2GUX6_RAT]	3.7	2	1	21.237	9.39307	1.14273	0.811059	0.799882	1.24601	1.10935	1.21081	0.814368	1.19831	1.33468
B2GUY2	Transferrin receptor protein 2 OS=Rattus norvegicus GN=Tfr2 PE=2 SV=1 - [TFR2_RAT]	3.76	1	2	88.2728	6.11279	1.13027	1.63773	1.01107	1.07039	1.50457	1.02778	0.947642	1.42093	0.737743
B2GUY8	Protein Slc25a17 OS=Rattus norvegicus GN=Slc25a17 PE=2 SV=1 - [B2GUY8_RAT]	10.75	1	3	34.3187	10.1108	1.044	0.762161	0.759151	0.924668	0.873281	1.47138	1.45708	1.33827	1.16743
B2GV15	Dihydrolipoamide branched chain transacylase E2 OS=Rattus norvegicus GN=Dbt PE=2 SV=1 - [B2GV15_RAT]	22.41	2	8	53.24	8.41162	0.831623	0.817484	0.862549	0.857554	0.938531	1.2823	1.02168	1.03472	1.01856
B2GV28	Cyp2b1 protein OS=Rattus norvegicus GN=Cyp2b1 PE=2 SV=1 - [B2GV28_RAT]	8.15	7	2	55.854	7.63525	0.959035	0.727002	1.228	0.898478	0.693582	0.782506	0.888945	0.756919	1.14325
B2GV33	Maoa protein (Fragment) OS=Rattus norvegicus GN=Maoa PE=2 SV=1 - [B2GV33_RAT]	29.62	3	14	58.7653	8.07471	0.752751	0.833143	0.838555	1.0446	0.988512	1.05801	1.09327	1.0048	0.976646
B2RYC9	Gba protein OS=Rattus norvegicus GN=Gba PE=2 SV=1 - [B2RYC9_RAT]	9.51	1	3	57.4551	7.38623	0.75753	0.794786	0.889926	0.878265	1.00309	1.16226	0.977797	0.825157	0.969439
B2RYD7	RCG25591, isoform CRA_a OS=Rattus norvegicus GN=RGD1311563 PE=2 SV=1 - [B2RYD7_RAT]	8.86	2	7	93.3756	9.01221	1.04986	0.888629	1.02451	1.21637	1.01209	0.969967	0.843206	0.775566	1.07446
B2RYH2	Protein Trim14 OS=Rattus norvegicus GN=Trim14 PE=2 SV=1 - [B2RYH2_RAT]	11.59	2	4	49.8181	8.14795	0.932304	0.92697	0.812994	0.947695	1.02778	1.06155	0.992548	0.905388	0.942888
B2RYT7	Haloacid dehalogenase-like hydrolase domain containing 3 OS=Rattus norvegicus GN=Hdhd3 PE=2 SV=1 - [B2RYT7_RAT]	25.9	1	6	27.7763	7.00537	0.74646	0.79823	0.891909	1.01012	1.02027	1.12635	1.18395	0.931076	0.952611
B2RYW9	Fumarylacetoacetate hydrolase domain-containing protein 2 OS=Rattus norvegicus GN=Fahd2 PE=1 SV=1 - [FAHD2_RAT]	25.88	1	6	34.5591	8.35303	0.928412	0.814877	1.01835	0.963297	1.00918	1.1705	1.12262	0.860844	1.05568
B2RZ24	Sucla2 protein (Fragment) OS=Rattus norvegicus GN=Sucla2 PE=2 SV=1 - [B2RZ24_RAT]	40.18	2	15	47.3576	6.45557	0.72388	0.939866	0.877714	0.878698	1.02229	1.16525	1.00344	1.03751	1.05019
B2RZD1	Protein Sec61b OS=Rattus norvegicus GN=Sec61b PE=4 SV=1 - [B2RZD1_RAT]	10.42	1	1	9.98211	11.561	0.944084	0.876566	0.890895	0.978132	1.04398	0.87293	0.937753	0.89194	1.25699
B3DMA2	Acyl-CoA dehydrogenase family member 11 OS=Rattus norvegicus GN=Acad11 PE=1 SV=1 - [ACD11_RAT]	39.15	1	23	87.3156	8.17725	0.821732	0.768043	0.885135	1.03203	1.02516	1.00491	0.985811	1.13721	1.17704
B4F768	Aldh4a1 protein (Fragment) OS=Rattus norvegicus GN=Aldh4a1 PE=2 SV=1 - [B4F768_RAT]	34.09	6	15	62.9123	8.35303	0.707192	0.855222	0.932983	0.894028	1.04664	1.15191	1.19144	1.142	1.08387
B4F7C9	Stt3a protein OS=Rattus norvegicus GN=Stt3a PE=2 SV=1 - [B4F7C9_RAT]	19.15	1	11	80.5449	8.104	1.07102	1.00534	1.12148	1.19459	1.0003	0.898453	0.854339	0.878257	1.05243
B5DEH2	Erlin-2 OS=Rattus norvegicus GN=Erlin2 PE=1 SV=1 - [ERLN2_RAT]	28.61	1	6	37.6864	5.74463	1.14446	1.07073	1.07545	1.06429	1.01609	0.951322	0.892756	0.997916	1.07866
B5DEM3	Tmed4 protein OS=Rattus norvegicus GN=Tmed4 PE=2 SV=1 - [B5DEM3_RAT]	22.47	2	2	26.1285	8.5874	1.28494	1.16496	1.13348	1.05672	0.983641	0.849855	0.893865	0.936024	0.920474
B5DEX7	Atp13a1 protein (Fragment) OS=Rattus norvegicus GN=Atp13a1 PE=2 SV=1 - [B5DEX7_RAT]	5.12	2	5	131.374	8.07471	1.00109	1.10029	1.08656	1.08477	1.02856	1.0498	1.07366	1.18263	1.10476
B5DFA3	Bucs1 protein OS=Rattus norvegicus GN=Bucs1 PE=2 SV=1 - [B5DFA3_RAT]	42.81	2	16	65.3155	7.6499	0.664195	0.8114	0.859224	0.870113	1.03563	1.06736	1.22062	1.09167	1.13907
B5DFC3	Protein Sec23a OS=Rattus norvegicus GN=Sec23a PE=2 SV=1 - [B5DFC3_RAT]	5.1	2	3	86.1064	7.07861	1.48356	1.35274	1.68118	0.966043	1.10577	0.791457	0.995599	0.747771	0.702613
B5DFK6	Adaptor-related protein complex 3, delta 1 subunit, isoform CRA_b OS=Rattus norvegicus GN=Ap3d1 PE=2 SV=1 - [B5DFK6_RAT]	2.74	1	2	135.581	7.15186	0.808002	0.922228	1.62968	0.711516	1.06314	1.04719	0.847822	0.753784	0.824024
D3Z865	Mannose-P-dolichol utilization defect 1 OS=Rattus norvegicus GN=Mpdu1 PE=4 SV=1 - [D3Z865_RAT]	10.12	1	2	26.5303	8.55811	0.976902	0.989393	1.13246	1.09854	1.01929	0.849868	0.951295	1.00414	1.18636
D3Z900	Mitochondrial amidoxime reducing component 2 OS=Rattus norvegicus GN=Marc2 PE=4 SV=2 - [D3Z900_RAT]	26.33	3	9	38.2147	8.67529	0.643523	0.742196	0.64559	0.96367	0.92124	1.1511	1.13931	1.03223	1.17471
D3Z9J3	Protein Atp11c OS=Rattus norvegicus GN=Atp11c PE=4 SV=2 - [D3Z9J3_RAT]	16.94	2	14	127.681	6.88818	1.07796	1.02141	1.04851	0.985819	1.0118	1.04182	0.977257	0.984252	0.938255
D3ZAF6	ATP synthase subunit f, mitochondrial OS=Rattus norvegicus GN=Atp5j2 PE=1 SV=1 - [ATPK_RAT]	23.86	1	2	10.4456	10.0376	0.595491	0.512761	0.720551	0.800317	0.968168	1.20599	0.973866	1.19033	0.883301
D3ZAN3	Alpha glucosidase 2 alpha neutral subunit (Predicted) OS=Rattus norvegicus GN=Ganab PE=4 SV=1 - [D3ZAN3_RAT]	19.7	1	10	90.5149	6.20166	1.19551	0.990775	1.01412	1.11408	1.00051	0.972471	0.903205	0.9729	1.10966
D3ZBS2	Inter-alpha-trypsin inhibitor heavy chain H3 OS=Rattus norvegicus GN=Itih3 PE=4 SV=2 - [D3ZBS2_RAT]	8.04	2	4	69.6718	5.75732	1.0016	1.21601	1.18553	0.880953	0.961574	0.871385	1.05786	0.952023	0.890881
D3ZC88	Elongation factor 1-alpha OS=Rattus norvegicus GN=LOC100360413 PE=3 SV=1 - [D3ZC88_RAT]	38.31	8	11	50.0761	9.01221	0.945936	1.10253	0.996286	1.06604	0.97985	0.906222	1.0156	0.942728	0.903344
D3ZCF8	Protein Abca8a OS=Rattus norvegicus GN=Abca8a PE=3 SV=2 - [D3ZCF8_RAT]	12	3	17	183.94	7.25439	1.10506	0.945569	0.986468	1.05618	1.03874	0.971412	0.983186	1.07986	0.991927
D3ZD09	Cytochrome c oxidase subunit 6B1 OS=Rattus norvegicus GN=LOC681754 PE=4 SV=1 - [D3ZD09_RAT]	41.86	1	3	10.0649	8.71924	0.411394	0.857638	0.79598	0.69411	0.957796	1.17876	0.653552	1.10119	0.996901
D3ZD31	Mannose receptor, C type 1 (Predicted) OS=Rattus norvegicus GN=Mrc1 PE=4 SV=2 - [D3ZD31_RAT]	5.4	1	7	165.752	6.82959	1.02744	0.960428	1.01096	1.00931	1.10079	0.888856	1.09774	1.14286	0.894818
D3ZEN5	Peroxiredoxin-5, mitochondrial (Fragment) OS=Rattus norvegicus GN=Prdx5 PE=4 SV=2 - [D3ZEN5_RAT]	72.05	2	10	16.9149	7.23975	0.802533	0.942271	0.908896	0.883998	1.03327	1.067	1.26731	0.982933	1.09179
D3ZF07	Protein RGD1562402 OS=Rattus norvegicus GN=RGD1562402 PE=3 SV=1 - [D3ZF07_RAT]	21.62	4	3	16.5771	10.9897	0.826594	1.04921	1.19768	1.11656	0.977767	0.848979	0.81438	0.982699	0.803964
D3ZF12	Signal peptidase complex subunit 3 OS=Rattus norvegicus GN=Spcs3 PE=4 SV=1 - [D3ZF12_RAT]	12.78	1	2	20.3146	8.6167	1.08514	1.08634	1.11902	1.10534	0.974645	0.91924	0.909552	0.892192	1.07559
D3ZF13	Acyl carrier protein OS=Rattus norvegicus GN=LOC683884 PE=3 SV=1 - [D3ZF13_RAT]	19.23	2	4	17.5031	5.07178	0.614136	0.808307	0.844159	0.783042	0.941437	1.21338	1.07245	1.2444	1.02434
D3ZFA8	Protein LOC100364909 OS=Rattus norvegicus GN=LOC100364909 PE=3 SV=1 - [D3ZFA8_RAT]	40.74	6	3	15.4583	9.77393	1.10054	1.34162	1.29192	1.31741	0.908649	0.852079	0.92347	0.846129	0.787861
D3ZFC6	Protein Itih4 OS=Rattus norvegicus GN=Itih4 PE=4 SV=2 - [D3ZFC6_RAT]	6.13	3	5	103.416	6.17627	1.1723	1.19308	1.09076	1.12077	1.02604	1.00273	0.940097	1.01461	0.973776
D3ZFJ6	Lactamase, beta (Predicted) OS=Rattus norvegicus GN=Lactb PE=4 SV=1 - [D3ZFJ6_RAT]	28.73	1	11	60.382	8.82178	0.788922	0.908418	0.923726	0.958634	1.01866	1.14124	0.990385	1.02276	0.998543
D3ZG43	NADH dehydrogenase (Ubiquinone) Fe-S protein 3 (Predicted), isoform CRA_c OS=Rattus norvegicus GN=Ndufs3 PE=3 SV=1 - [D3ZG43_RAT]	29.92	1	7	30.2076	7.53271	0.752849	0.906861	0.845927	0.941163	0.967981	1.2938	1.03737	1.04442	1.01742
D3ZGK7	Carboxylesterase 1C OS=Rattus norvegicus GN=Ces1c PE=4 SV=2 - [D3ZGK7_RAT]	16.94	3	5	60.2715	5.90967	1.19576	1.06342	1.44303	0.980869	0.762778	0.88794	0.954257	0.807572	1.07197
D3ZGU2	Protein RGD1307051 OS=Rattus norvegicus GN=Acss3 PE=4 SV=1 - [D3ZGU2_RAT]	9.84	1	4	54.2008	9.02686	0.980185	0.84364	0.984027	0.931628	1.04564	1.06977	0.8608	1.24573	1.04672
D3ZGX7	Protein LYRIC OS=Rattus norvegicus GN=Mtdh PE=2 SV=1 - [D3ZGX7_RAT]	14.05	2	6	60.3002	9.45166	1.02711	1.00448	1.04002	1.26501	1.03489	0.842342	0.713373	1.03407	1.24107
D3ZHR2	ATP-binding cassette, sub-family D (ALD), member 1 (Predicted) OS=Rattus norvegicus GN=Abcd1 PE=3 SV=1 - [D3ZHR2_RAT]	19	1	11	81.8858	8.52881	0.931237	0.799969	0.848925	1.06271	0.994205	0.999414	1.07341	1.0698	1.12132
D3ZIC2	Protein Uroc1 OS=Rattus norvegicus GN=Uroc1 PE=3 SV=2 - [D3ZIC2_RAT]	14.05	2	5	74.6445	7.02002	1.09016	1.10866	1.00504	1.04312	1.24593	1.04572	1.25531	1.13517	0.896299
D3ZIL6	Enoyl Coenzyme A hydratase domain containing 2 (Predicted), isoform CRA_a OS=Rattus norvegicus GN=Echdc2 PE=3 SV=1 - [D3ZIL6_RAT]	5.74	1	1	31.7588	9.33447	0.972912	1.10187	1.35482	0.960838	1.08593	1.13283	1.11961	1.02645	1.07314
D3ZIN5	Protein Vwa8 (Fragment) OS=Rattus norvegicus GN=Vwa8 PE=4 SV=2 - [D3ZIN5_RAT]	10.67	1	8	150.188	6.68311	0.686106	0.841848	0.832296	0.90577	0.944044	1.09197	1.16588	1.10489	1.00273
D3ZIQ1	Protein Acot3 OS=Rattus norvegicus GN=Acot3 PE=4 SV=1 - [D3ZIQ1_RAT]	18.53	1	5	46.3258	7.62061	0.810687	0.75507	0.892293	0.955392	0.849413	1.03632	1.0729	1.0229	1.0889
D3ZJX5	Protein LOC687295 OS=Rattus norvegicus GN=LOC687295 PE=4 SV=2 - [D3ZJX5_RAT]	15.58	1	4	39.8297	8.1333	0.683196	0.922329	1.02001	0.891724	0.960524	1.16155	1.08082	1.0162	0.901838
D3ZJX6	Protein Cyp4a1 OS=Rattus norvegicus GN=Cyp4a1 PE=2 SV=1 - [D3ZJX6_RAT]	17.29	3	6	51.4791	8.104	1.06063	0.832223	1.07646	1.09198	0.939659	1.14168	0.986128	1.02357	1.10892
D3ZJZ0	Protein Tmem205 OS=Rattus norvegicus GN=Tmem205 PE=4 SV=1 - [D3ZJZ0_RAT]	22.22	1	3	21.1712	8.60205	1.31714	1.07612	1.2303	0.954295	1.08349	0.881751	0.865207	1.26531	0.995384
D3ZLL8	Protein LOC100361715 OS=Rattus norvegicus GN=Rps15a-ps7 PE=3 SV=1 - [D3ZLL8_RAT]	18.46	5	3	14.8449	10.1255	1.18369	1.25557	1.23726	1.43232	1.19205	0.794668	0.712518	0.714328	0.896034
D3ZLT1	NADH dehydrogenase (Ubiquinone) 1 beta subcomplex, 7 (Predicted) OS=Rattus norvegicus GN=Ndufb7 PE=4 SV=1 - [D3ZLT1_RAT]	16.79	1	2	16.5572	8.45557	0.678764	0.771247	0.880624	0.90759	0.9056	1.09931	1.0191	1.08916	1.04616
D3ZM21	Catechol-O-methyltransferase domain containing 1 (Predicted), isoform CRA_a OS=Rattus norvegicus GN=Comtd1 PE=4 SV=1 - [D3ZM21_RAT]	20.99	2	3	28.9686	8.76318	0.958374	0.954648	0.791409	0.980424	1.0628	1.11588	1.07496	0.901757	1.04451
D3ZNP7	Protein LOC100909685 OS=Rattus norvegicus GN=Myo1b PE=4 SV=2 - [D3ZNP7_RAT]	12.82	5	11	116.738	9.27588	0.957007	1.11583	1.09515	0.933772	0.995696	0.910444	1.06011	1.25012	1.03612
D3ZP98	Histocompatibility 13 (Predicted), isoform CRA_a OS=Rattus norvegicus GN=Hm13 PE=4 SV=1 - [D3ZP98_RAT]	2.75	1	1	40.249	6.7124	1.04871	1.00923	1.30821	0.946291	0.919296	0.829681	0.874439	0.940227	1.22207
D3ZQ57	Plexin B2 OS=Rattus norvegicus GN=Plxnb2 PE=4 SV=1 - [D3ZQ57_RAT]	5.11	1	8	205.818	5.98584	1.04615	0.986244	0.9681	1.17558	0.956961	0.951732	0.984363	1.11591	1.07451
D3ZR49	alpha-1,2-Mannosidase OS=Rattus norvegicus GN=Man1a2 PE=3 SV=2 - [D3ZR49_RAT]	10.45	1	4	72.5434	8.27979	1.44033	1.13952	1.21449	0.876	0.919045	0.761187	0.885812	0.929901	0.871937
D3ZRC4	Similar to intracellular membrane-associated calcium-independent phospholipase A2 gamma (Predicted), isoform CRA_b OS=Rattus norvegicus GN=Pnpla8 PE=4 SV=1 - [D3ZRC4_RAT]	8.63	1	5	87.9055	9.0708	0.889205	1.16974	0.969847	0.973735	1.26001	1.02904	1.20673	1.30835	1.039
D3ZRN3	Protein Actbl2 OS=Rattus norvegicus GN=Actbl2 PE=3 SV=1 - [D3ZRN3_RAT]	13.83	2	2	41.9359	5.49072	1.01076	0.991929	1.04274	0.915943	1.0788	1.1155	1.12401	1.27399	0.89388
D3ZS58	NADH dehydrogenase (Ubiquinone) 1 alpha subcomplex, 2 (Predicted) OS=Rattus norvegicus GN=Ndufa2 PE=4 SV=1 - [D3ZS58_RAT]	34.02	1	3	10.8378	9.71533	0.758134	1.04598	0.771294	0.909426	0.979774	1.15917	0.990762	0.748644	1.0459
D3ZSA9	Protein Nomo1 OS=Rattus norvegicus GN=Nomo1 PE=4 SV=1 - [D3ZSA9_RAT]	19.69	1	17	133.359	6.07471	1.01773	0.97549	1.06307	1.04947	1.02094	0.985515	0.902319	0.986139	1.06247
D3ZT90	Glutaryl-Coenzyme A dehydrogenase (Predicted) OS=Rattus norvegicus GN=Gcdh PE=3 SV=1 - [D3ZT90_RAT]	17	1	6	49.6815	8.71924	0.776988	0.862052	0.951654	0.925451	0.948579	1.05915	1.18607	0.991856	1.00704
D3ZTH8	Protein LOC689899 OS=Rattus norvegicus GN=LOC689899 PE=3 SV=1 - [D3ZTH8_RAT]	25.64	11	4	17.7421	10.3892	1.29443	1.28746	1.40852	1.40608	0.886257	0.7036	0.726802	0.716883	0.811408
D3ZTP0	Protein Aldh1l2 OS=Rattus norvegicus GN=Aldh1l2 PE=3 SV=2 - [D3ZTP0_RAT]	32.04	3	21	102.911	6.39209	0.767069	0.821813	0.816021	0.870809	1.02015	1.28676	0.982957	1.1298	0.983318
D3ZTX0	Transmembrane emp24 domain-containing protein 7 OS=Rattus norvegicus GN=Tmed7 PE=1 SV=1 - [TMED7_RAT]	14.6	1	3	25.4627	6.88818	1.25623	1.06048	0.990406	0.899196	0.873658	0.867167	0.819343	0.754463	0.888008
D3ZUD8	Protein Tm9sf3 OS=Rattus norvegicus GN=Tm9sf3 PE=2 SV=1 - [D3ZUD8_RAT]	9.2	2	5	67.4999	7.21045	1.71699	1.18717	1.50727	0.803859	0.915554	0.665075	0.950705	0.949777	0.657948
D3ZUP5	Protein LOC679934 OS=Rattus norvegicus GN=Brk1 PE=4 SV=1 - [D3ZUP5_RAT]	14.67	1	1	8.75546	5.45264	1.37113	1.06018	1.16427	0.99685	1.01315	0.908576	1.19717	1.07165	0.933178
D3ZWV7	Succinate-semialdehyde dehydrogenase, mitochondrial OS=Rattus norvegicus GN=Aldh5a1 PE=2 SV=1 - [D3ZWV7_RAT]	14.75	3	5	52.7781	8.08936	0.814392	0.926855	1.01286	0.949888	0.988971	1.04935	1.17546	1.1243	1.01494
D3ZXK9	Purine nucleoside phosphorylase (Fragment) OS=Rattus norvegicus GN=Pnp PE=3 SV=2 - [D3ZXK9_RAT]	20.83	3	5	32.1441	7.82568	0.982664	1.05758	1.13447	0.942935	1.0191	0.908258	0.898257	0.966247	0.867963
D3ZXY4	Protein Aldh8a1 OS=Rattus norvegicus GN=Aldh8a1 PE=3 SV=2 - [D3ZXY4_RAT]	39.22	1	13	53.4644	7.34229	1.07013	1.03331	1.05282	0.98468	1.01473	0.954621	1.25323	0.998486	0.861191
D3ZZ21	NADH dehydrogenase (Ubiquinone) 1 beta subcomplex, 6 (Predicted) OS=Rattus norvegicus GN=Ndufb6 PE=4 SV=1 - [D3ZZ21_RAT]	14.06	1	1	15.6283	10.0376	0.807556	0.883429	1.04335	0.996893	1.04251	1.08433	1.06679	1.2058	1.12159
D3ZZ48	Protein Slc35a1 OS=Rattus norvegicus GN=Slc35a1 PE=4 SV=2 - [D3ZZ48_RAT]	7.89	1	2	34.2343	8.93896	1.22128	1.13528	1.3529	0.931689	1.01112	0.999774	1.24658	0.88945	0.937914
D3ZZB2	Protein Pex1 OS=Rattus norvegicus GN=Pex1 PE=3 SV=1 - [D3ZZB2_RAT]	8.65	1	9	141.312	6.32861	0.898224	1.09392	0.872635	0.835954	0.91202	0.932548	1.10952	1.03856	1.12756
D3ZZC1	Protein LOC100362805 OS=Rattus norvegicus GN=Txndc5 PE=3 SV=1 - [D3ZZC1_RAT]	23.98	1	7	46.324	5.88428	1.08901	1.13363	1.20537	1.06192	1.00807	0.963759	0.875515	0.8528	1.03318
D3ZZM0	Protein Slc39a14 OS=Rattus norvegicus GN=Slc39a14 PE=4 SV=1 - [D3ZZM0_RAT]	3.47	1	1	54.1782	5.21143	1.10798	0.969511	0.882685	0.971141	1.03221	1.00023	1.08752	1.14586	0.916228
D3ZZN4	Protein LOC100365124 OS=Rattus norvegicus GN=LOC100362338 PE=4 SV=1 - [D3ZZN4_RAT]	14.55	4	2	12.6148	11.0483	1.25178	1.32931	1.1227	1.34233	0.926219	0.737671	0.747854	0.766908	0.837039
D3ZZR9	Peptidyl-prolyl cis-trans isomerase OS=Rattus norvegicus GN=Fkbp2 PE=4 SV=1 - [D3ZZR9_RAT]	39.29	1	4	15.3782	8.88037	1.17236	0.936077	1.07122	1.0323	0.946237	0.937591	0.789075	0.864581	1.06063
D4A0T0	Protein Ndufb10 OS=Rattus norvegicus GN=Ndufb10 PE=4 SV=1 - [D4A0T0_RAT]	25.57	2	4	20.8454	7.69385	0.699066	0.805478	0.892608	0.854978	0.962305	1.14449	0.665403	0.989645	1.04995
D4A0W1	Protein Tmem85 OS=Rattus norvegicus GN=Emc4 PE=4 SV=1 - [D4A0W1_RAT]	19.67	1	3	20.1442	9.17334	1.02903	1.13525	1.09698	1.03323	1.11178	0.966984	0.999461	1.06031	1.08372
D4A132	Protein Ugt2b34 OS=Rattus norvegicus GN=Ugt2b10 PE=3 SV=1 - [D4A132_RAT]	17.29	2	4	61.0544	7.37158	1.55569	1.07166	1.55266	1.13384	1.01675	0.996127	0.868935	1.176	1.20734
D4A133	Protein Atp6v1a OS=Rattus norvegicus GN=Atp6v1a PE=3 SV=1 - [D4A133_RAT]	18.48	2	9	68.2216	5.57959	0.963332	0.92242	0.936022	0.890589	1.06252	1.11833	1.13104	1.11517	0.889113
D4A1D8	Protein Surf4 OS=Rattus norvegicus GN=Surf4 PE=4 SV=1 - [D4A1D8_RAT]	19.7	4	4	30.3608	7.78174	1.09115	1.06195	1.29196	1.12157	0.989763	0.888292	0.854033	0.975872	1.14597
D4A1G4	Cytochrome b5 OS=Rattus norvegicus GN=Cyb5a PE=2 SV=1 - [D4A1G4_RAT]	70	3	6	11.4747	5.70654	1.27502	1.03261	1.12289	1.17203	0.81884	0.87774	0.777723	0.979182	1.08719
D4A1W8	Microsomal triglyceride transfer protein OS=Rattus norvegicus GN=Mttp PE=4 SV=1 - [D4A1W8_RAT]	34.71	1	25	99.1246	7.6499	1.04958	1.00231	1.02361	1.11821	1.02768	0.954786	0.839254	1.0684	1.11969
D4A2K1	Protein Dhdpsl OS=Rattus norvegicus GN=Hoga1 PE=4 SV=1 - [D4A2K1_RAT]	30.22	1	7	34.4429	8.23584	0.676395	0.764896	0.837177	0.873459	0.999279	1.1327	1.19015	1.14986	1.08753
D4A2Z6	Protein Sec63 OS=Rattus norvegicus GN=Sec63 PE=4 SV=1 - [D4A2Z6_RAT]	18.02	1	10	83.5394	5.47803	1.04185	1.01	1.03299	1.15976	1.01512	0.946539	0.992818	0.991491	1.19088
D4A465	Protein Robld3 OS=Rattus norvegicus GN=Lamtor2 PE=4 SV=1 - [D4A465_RAT]	21.6	1	2	13.4718	5.40186	1.08364	1.06136	1.13382	1.12133	1.07836	0.733595	0.797244	0.874811	0.95188
D4A4D5	Protein LOC498555 OS=Rattus norvegicus GN=LOC498555 PE=4 SV=1 - [D4A4D5_RAT]	74.78	3	6	11.6989	4.53857	1.09613	1.1717	1.19745	1.34428	1.01117	0.868626	0.824295	0.862158	0.867431
D4A565	NADH dehydrogenase (Ubiquinone) 1 beta subcomplex, 5 (Predicted), isoform CRA_b OS=Rattus norvegicus GN=Ndufb5 PE=4 SV=1 - [D4A565_RAT]	21.16	1	4	21.6505	9.46631	0.826846	0.771533	0.825603	0.836911	0.924858	1.1724	1.14335	1.00779	1.02049
D4A5L9	Protein LOC679794 OS=Rattus norvegicus GN=LOC679794 PE=4 SV=1 - [D4A5L9_RAT]	56.19	4	7	11.628	9.5835	0.826223	0.777816	0.962474	1.1789	1.00114	0.916192	0.899266	0.985165	0.991677
D4A5Q9	Glycine decarboxylase (Predicted), isoform CRA_a OS=Rattus norvegicus GN=Gldc PE=4 SV=1 - [D4A5Q9_RAT]	22.29	2	14	98.4855	6.63916	0.768787	0.802918	0.790418	0.923866	0.913107	1.21912	0.896333	1.04955	1.08307
D4A6E3	Murinoglobulin-1 OS=Rattus norvegicus GN=Mug1 PE=2 SV=1 - [D4A6E3_RAT]	18.37	2	8	164.604	5.93506	1.17219	1.03898	1.19756	0.987772	0.999465	0.934541	1.02679	0.977707	0.90334
D4A6G6	Protein LOC100362339 OS=Rattus norvegicus GN=LOC100362339 PE=4 SV=1 - [D4A6G6_RAT]	27.59	10	4	16.1076	10.4038	1.29366	1.72465	1.43924	1.91376	1.14846	0.59058	0.442977	0.463292	0.640646
D4A6W6	Protein RGD1561333 OS=Rattus norvegicus GN=RGD1561333 PE=3 SV=1 - [D4A6W6_RAT]	17.9	2	2	28.1393	10.7847	1.11274	1.17052	1.06558	1.35761	0.953473	0.806399	0.693799	0.742101	0.844273
D4A786	Protein LOC100364994 OS=Rattus norvegicus GN=LOC100362685 PE=4 SV=1 - [D4A786_RAT]	25.86	3	1	6.37736	9.83252	0.383552	0.77637	0.75277	0.69703	0.888106	1.08572	0.876049	1.19065	1.05508
D4A7D7	Hexose-6-phosphate dehydrogenase (Glucose 1-dehydrogenase) (Predicted), isoform CRA_b OS=Rattus norvegicus GN=H6pd PE=4 SV=1 - [D4A7D7_RAT]	18.95	1	9	89.7831	7.2251	1.02129	1.31866	1.01705	1.18487	0.933806	1.04895	0.918847	0.760351	1.24357
D4A7L4	NADH dehydrogenase (Ubiquinone) 1 beta subcomplex, 11 (Predicted) OS=Rattus norvegicus GN=Ndufb11 PE=4 SV=1 - [D4A7L4_RAT]	14.57	1	1	17.6229	5.23682	0.804514	0.872674	0.919683	0.860528	0.979807	1.03641	0.902837	1.23027	1.10428
D4A830	Protein Ppa2 OS=Rattus norvegicus GN=Ppa2 PE=4 SV=2 - [D4A830_RAT]	30.26	1	6	35.0244	6.52197	0.832577	0.933075	0.975266	0.990755	0.985483	1.06484	1.00579	1.07633	0.971289
D4A8N1	Protein Dpm1 OS=Rattus norvegicus GN=Dpm1 PE=4 SV=1 - [D4A8N1_RAT]	15	1	4	29.2315	9.49561	1.18915	1.10229	1.06994	0.943527	0.95232	0.88012	0.954098	1.03069	1.06154
D4A8Y5	Staphylococcal nuclease domain-containing protein 1 OS=Rattus norvegicus GN=Snd1 PE=4 SV=2 - [D4A8Y5_RAT]	13.51	2	8	98.991	6.84424	1.02261	1.17445	1.02675	1.12415	1.02722	0.955828	1.01911	0.912677	0.933251
D4A994	Protein RGD1310427 OS=Rattus norvegicus GN=Emc1 PE=4 SV=1 - [D4A994_RAT]	14.5	1	10	111.115	7.31299	1.08681	0.997235	1.16243	1.16498	0.99556	0.948073	0.901738	1.00859	1.034
D4AAE9	Protein Cisd2 OS=Rattus norvegicus GN=Cisd2 PE=4 SV=1 - [D4AAE9_RAT]	37.04	1	4	15.2834	9.64209	0.963934	1.04735	0.933921	1.03814	1.03174	1.03186	0.911098	0.982782	1.12292
D4AB01	Histidine triad nucleotide binding protein 2 (Predicted), isoform CRA_a OS=Rattus norvegicus GN=Hint2 PE=4 SV=1 - [D4AB01_RAT]	31.9	1	3	17.3693	9.42236	0.826163	1.06933	0.946771	0.955807	1.21923	1.05042	1.18755	0.939871	1.0323
D4ABI7	Protein LOC100365676 OS=Rattus norvegicus GN=LOC100365676 PE=4 SV=2 - [D4ABI7_RAT]	16.3	1	5	43.0764	9.0415	1.05477	0.97564	0.97395	1.22532	1.00251	0.953646	0.809103	1.0139	1.18626
D4ABV5	Calmodulin OS=Rattus norvegicus GN=Calm2 PE=4 SV=1 - [D4ABV5_RAT]	19.46	3	2	16.8048	4.22119	0.874897	0.806685	0.814622	0.941194	1.22343	1.02959	1.23758	0.756184	1.03909
D4AC23	Protein Cct7 OS=Rattus norvegicus GN=Cct7 PE=3 SV=1 - [D4AC23_RAT]	16.18	1	7	59.6202	8.00146	1.10988	1.01099	0.98128	0.9871	1.01068	0.977121	1.07564	0.957371	0.992477
D4ACG2	IlvB (Bacterial acetolactate synthase)-like (Predicted), isoform CRA_c OS=Rattus norvegicus GN=Ilvbl PE=3 SV=1 - [D4ACG2_RAT]	19.94	1	8	72.224	8.27979	1.14949	1.05219	1.13802	1.12534	0.996015	0.969924	0.965984	0.865007	1.03547
D4ADD7	Glutaredoxin 5 homolog (S. cerevisiae) (Predicted), isoform CRA_b OS=Rattus norvegicus GN=Glrx5 PE=4 SV=1 - [D4ADD7_RAT]	21.71	1	2	16.4215	7.28369	0.778816	0.77104	0.744461	0.903251	0.958747	1.21474	1.1446	0.88427	1.03496
D4ADE8	DEAD/H (Asp-Glu-Ala-Asp/His) box polypeptide 3, X-linked OS=Rattus norvegicus GN=Ddx3x PE=4 SV=2 - [D4ADE8_RAT]	7.07	4	2	34.3199	7.02002	0.997362	1.40704	1.12319	0.868715	1.22822	1.17944	1.20375	1.05126	0.809287
D4ADS4	Protein Mgst3 OS=Rattus norvegicus GN=Mgst3 PE=4 SV=1 - [D4ADS4_RAT]	23.68	2	2	16.7216	9.49561	0.811011	0.931086	0.743712	1.09495	0.983291	1.20736	0.82984	1.09506	0.974628
D4AE09	Cytochrome P450, family 39, subfamily a, polypeptide 1 (Predicted), isoform CRA_a OS=Rattus norvegicus GN=Cyp39a1 PE=4 SV=1 - [D4AE09_RAT]	12.26	1	5	53.3039	8.93896	1.05001	1.03585	1.04115	1.16354	1.03346	0.890495	0.841871	0.823837	1.03879
D6QSE9	Cytochrome c oxidase subunit 1 (Fragment) OS=Rattus norvegicus PE=2 SV=1 - [D6QSE9_RAT]	11.56	7	1	16.2574	7.26904	0.872985	0.852912	0.845216	0.985232	1.03687	1.24562	1.09367	0.997246	0.975901
E9PTD2	Phosphatidylinositol-binding clathrin assembly protein OS=Rattus norvegicus GN=Picalm PE=4 SV=2 - [E9PTD2_RAT]	7.87	5	3	64.6071	9.01221	1.06699	1.06857	1.06325	1.2885	1.16977	1.05102	0.975627	0.954144	0.87004
F1LLV5	Uncharacterized protein OS=Rattus norvegicus PE=3 SV=2 - [F1LLV5_RAT]	11.27	1	1	48.6973	8.57275	1.54702	1.55331	1.35264	1.26749	1.04772	0.848207	0.278554	0.598903	1.08407
F1LLX8	Lysosome-associated membrane glycoprotein 2 OS=Rattus norvegicus GN=Lamp2 PE=2 SV=1 - [F1LLX8_RAT]	6.57	3	3	45.1271	7.88428	0.776586	1.02144	0.819471	1.10796	1.18243	1.23342	0.805472	0.458471	0.792653
F1LM05	Protein LOC299282 OS=Rattus norvegicus GN=LOC299282 PE=2 SV=1 - [F1LM05_RAT]	15.57	2	4	68.1235	5.45264	1.19858	1.7143	1.90018	0.995066	1.01279	0.78178	0.965489	0.887291	0.749624
F1LM22	UDP-glucuronosyltransferase 2B2 OS=Rattus norvegicus GN=Ugt2b PE=3 SV=2 - [F1LM22_RAT]	41.7	2	2	60.9556	8.49951	1.38788	1.10537	1.23059	0.983624	0.950495	1.1488	0.898789	1.15026	1.30562
F1LM33	Leucine-rich PPR motif-containing protein, mitochondrial OS=Rattus norvegicus GN=Lrpprc PE=4 SV=2 - [F1LM33_RAT]	10.49	2	12	156.581	6.60986	0.847548	0.884586	0.935753	0.980693	0.986397	1.17469	1.12153	0.8771	1.05748
F1LM69	Dolichyl-diphosphooligosaccharide--protein glycosyltransferase 48 kDa subunit OS=Rattus norvegicus GN=Ddost PE=3 SV=2 - [F1LM69_RAT]	21.09	2	8	48.5548	5.40186	1.21152	1.09251	1.19216	1.22352	0.963052	0.77655	0.679811	0.883465	1.15384
F1LM78	Protein LOC100365958 OS=Rattus norvegicus GN=LOC100365958 PE=2 SV=1 - [F1LM78_RAT]	29.65	7	3	35.6063	8.646	1.10712	1.1657	1.14946	1.28591	0.736297	1.0042	0.853961	0.947071	1.13517
F1LMG2	S-methylmethionine--homocysteine S-methyltransferase BHMT2 OS=Rattus norvegicus GN=Bhmt2 PE=4 SV=2 - [F1LMG2_RAT]	18.23	2	2	39.7621	6.60986	0.929364	1.00046	0.971119	0.973245	1.04578	1.00146	1.08583	1.08499	0.877175
F1LML3	3-oxo-5-beta-steroid 4-dehydrogenase OS=Rattus norvegicus GN=Akr1d1 PE=2 SV=1 - [F1LML3_RAT]	23.46	2	8	37.107	6.99072	0.964087	0.978377	0.841548	0.819779	1.02468	0.902872	1.39739	1.10519	0.981109
F1LN63	Protein Tlr3 OS=Rattus norvegicus GN=Tlr3 PE=2 SV=1 - [F1LN63_RAT]	1.44	2	1	102.951	8.11865	0.976141	0.9772	1.01962	0.783494	0.920759	1.08179	0.924324	0.918382	0.980711
F1LN83	Fetuin-B OS=Rattus norvegicus GN=Fetub PE=2 SV=1 - [F1LN83_RAT]	17.72	2	5	41.5359	7.09326	1.2635	1.28234	1.51926	1.05579	0.915567	0.895662	1.08152	0.940821	0.877523
F1LN88	Aldehyde dehydrogenase, mitochondrial OS=Rattus norvegicus GN=Aldh2 PE=3 SV=2 - [F1LN88_RAT]	51.83	5	19	56.4807	7.32764	0.661139	0.83005	0.832151	0.859349	1.00905	1.19265	1.35344	1.14199	1.02546
F1LND7	Farnesyl pyrophosphate synthase OS=Rattus norvegicus GN=Fdps PE=3 SV=2 - [F1LND7_RAT]	10.2	4	2	40.7869	5.64307	1.50673	1.18394	0.814889	1.43831	1.12812	0.83285	1.69854	1.17431	0.803952
F1LNW3	Acyl-coenzyme A oxidase OS=Rattus norvegicus GN=Acox2 PE=2 SV=1 - [F1LNW3_RAT]	46.99	1	2	76.6979	7.7085	0.772782	0.810132	0.912153	0.948616	0.915546	0.956853	1.39167	0.949032	0.99419
F1LP30	Methylcrotonoyl-CoA carboxylase subunit alpha, mitochondrial OS=Rattus norvegicus GN=Mccc1 PE=2 SV=1 - [F1LP30_RAT]	10.63	2	6	79.2454	7.13721	0.690658	0.916995	0.966658	0.898453	0.957037	1.14523	1.0362	1.00159	1.00826
F1LPB8	Ectonucleoside triphosphate diphosphohydrolase 5 OS=Rattus norvegicus GN=Entpd5 PE=3 SV=2 - [F1LPB8_RAT]	33.72	2	8	47.3608	5.16064	1.10406	0.93408	1.13168	1.12518	0.98255	1.00428	0.826242	1.0355	1.0547
F1LPM4	Amine oxidase [flavin-containing] B OS=Rattus norvegicus GN=Maob PE=2 SV=1 - [F1LPM4_RAT]	33.73	3	11	56.9046	8.25049	0.772679	0.841111	0.89369	1.04828	0.890705	1.08328	0.901963	0.900631	1.02766
F1LPQ0	Protein Pex16 OS=Rattus norvegicus GN=Pex16 PE=2 SV=1 - [F1LPQ0_RAT]	11.9	2	2	35.4599	9.46631	0.9455	0.866286	0.873146	0.955886	0.974114	0.972454	1.15267	1.31404	1.14439
F1LQ09	Protein Atl2 OS=Rattus norvegicus GN=Atl2 PE=2 SV=1 - [F1LQ09_RAT]	15.61	2	6	66.1531	5.5415	1.05567	1.17747	1.08805	1.13792	1.07785	0.986019	0.980708	0.971352	0.974261
F1LR13	Atlastin-3 OS=Rattus norvegicus GN=Atl3 PE=4 SV=2 - [F1LR13_RAT]	26.75	2	10	60.6275	5.70654	1.15857	1.08266	1.08535	1.13971	0.888618	0.93312	0.872985	0.954459	1.09952
F1LR38	ATP-binding cassette sub-family D member 3 (Fragment) OS=Rattus norvegicus GN=Abcd3 PE=3 SV=2 - [F1LR38_RAT]	43.04	2	23	71.5281	8.98291	0.805283	0.83979	0.816787	0.947108	0.992079	1.0165	1.19281	1.15773	1.16723
F1LRY5	RCG45398 OS=Rattus norvegicus GN=Sardh PE=3 SV=2 - [F1LRY5_RAT]	28.29	2	17	101.35	6.62451	0.79455	0.820908	0.935117	0.831315	1.03196	1.06484	1.13137	1.03605	1.03608
F1LSR9	Alcohol dehydrogenase 1 OS=Rattus norvegicus GN=Adh1 PE=4 SV=2 - [F1LSR9_RAT]	30.13	5	10	39.6747	8.55811	1.16715	1.06853	0.861643	0.925931	1.03265	0.841421	1.30756	1.01033	0.80829
F1LST1	Uncharacterized protein OS=Rattus norvegicus GN=Fn1 PE=4 SV=2 - [F1LST1_RAT]	8.17	4	8	202.425	5.38916	1.06654	0.995903	1.08921	1.14575	0.983481	0.967742	1.10416	1.09511	0.852362
F1LSW7	60S ribosomal protein L14 OS=Rattus norvegicus GN=Rpl14 PE=2 SV=1 - [F1LSW7_RAT]	10.28	4	2	23.31	11.1069	1.57355	1.21124	1.64526	1.53134	1.09072	0.541909	0.587724	0.807356	0.788759
F1LTB8	Protein RGD1559459 OS=Rattus norvegicus GN=RGD1559459 PE=3 SV=2 - [F1LTB8_RAT]	14.91	1	2	60.2712	8.01611	0.905222	0.745193	0.936502	1.02666	0.958501	0.953842	0.974102	1.32855	1.28961
F1LTX8	Protein Lpgat1 OS=Rattus norvegicus GN=Lpgat1 PE=4 SV=2 - [F1LTX8_RAT]	19.73	2	6	42.9613	8.98291	1.10168	0.958372	1.12593	1.18316	1.06685	0.99224	0.886009	1.10177	1.05823
F1LV74	Protein LOC100911693 (Fragment) OS=Rattus norvegicus GN=LOC100911693 PE=4 SV=2 - [F1LV74_RAT]	3.51	3	2	64.5053	4.69092	0.72259	1.02676	1.0577	1.07697	1.0984	0.830231	1.00748	0.99442	0.60206
F1LW74	Protein Iqgap2 OS=Rattus norvegicus GN=Iqgap2 PE=4 SV=2 - [F1LW74_RAT]	21.78	3	28	180.537	5.75732	1.05063	0.948485	1.14938	0.90414	1.08431	0.964489	1.05095	1.14908	0.852667
F1LX07	Protein Slc25a12 (Fragment) OS=Rattus norvegicus GN=Slc25a12 PE=3 SV=2 - [F1LX07_RAT]	17.04	1	4	74.1807	8.74854	0.982391	1.26082	1.00383	1.1949	1.30983	0.994616	1.14821	1.45838	0.983936
F1LZ34	S-adenosylmethionine synthase isoform type-1 (Fragment) OS=Rattus norvegicus GN=Mat1a PE=3 SV=2 - [F1LZ34_RAT]	22.62	1	1	24.4861	9.45166	1.16687	1.02844	0.704347	0.863861	0.869221	0.770812	1.22277	1.00705	0.877623
F1LZW6	Protein Slc25a13 (Fragment) OS=Rattus norvegicus GN=Slc25a13 PE=3 SV=1 - [F1LZW6_RAT]	48.44	1	20	74.3358	8.70459	0.763417	0.883052	0.796812	0.93344	0.991596	1.22264	1.08208	1.01412	0.951407
F1M2D3	Uncharacterized protein OS=Rattus norvegicus GN=Vdac1 PE=4 SV=2 - [F1M2D3_RAT]	52.13	2	3	30.7135	8.26514	0.931487	0.792309	1.08945	1.02639	0.995407	1.13819	0.930395	0.833651	0.853624
F1M5R3	Alpha/beta hydrolase domain-containing protein 14B (Fragment) OS=Rattus norvegicus GN=Abhd14b PE=4 SV=2 - [F1M5R3_RAT]	12.43	2	2	19.236	6.17627	0.926924	0.976086	1.14374	0.775188	0.995418	1.14285	1.47153	1.09649	0.915949
F1M5X1	Protein Rrbp1 OS=Rattus norvegicus GN=Rrbp1 PE=4 SV=2 - [F1M5X1_RAT]	8.45	5	10	156.412	9.0708	0.887608	1.1836	1.14887	1.02417	0.964796	0.908815	0.926984	0.959925	1.13573
F1M609	Acyl-coenzyme A oxidase OS=Rattus norvegicus GN=Acox1 PE=3 SV=2 - [F1M609_RAT]	56.97	3	24	74.5441	8.11865	0.822915	0.935028	1.0172	1.07876	0.969187	0.986709	1.18325	0.969334	1.15274
F1M6F4	Protein RGD1564597 (Fragment) OS=Rattus norvegicus GN=RGD1564597 PE=4 SV=1 - [F1M6F4_RAT]	16.94	5	3	13.6356	9.87646	1.30821	1.64853	1.67513	1.83126	0.895657	0.499251	0.489425	0.555579	0.578663
F1M6W1	Fumarylacetoacetase OS=Rattus norvegicus GN=Fah PE=4 SV=2 - [F1M6W1_RAT]	22.97	2	7	45.9431	7.32764	1.06146	1.02888	0.95279	0.945396	1.00767	1.0884	1.20773	0.957074	0.935473
F1M6W2	Endoplasmic reticulum metallopeptidase 1 OS=Rattus norvegicus GN=Ermp1 PE=2 SV=1 - [F1M6W2_RAT]	2.56	2	2	99.9163	7.48877	1.07355	0.99436	0.992571	1.05364	0.970096	0.978611	1.01017	0.989942	0.958346
F1M6Z1	Apolipoprotein B-100 OS=Rattus norvegicus GN=Apob PE=2 SV=1 - [F1M6Z1_RAT]	7.88	4	27	509.376	7.21045	1.12192	1.09763	1.07785	1.04031	1.0122	0.967774	0.915157	1.06202	1.01345
F1M779	Clathrin heavy chain 1 OS=Rattus norvegicus GN=Cltc PE=2 SV=1 - [F1M779_RAT]	12.12	2	15	191.438	5.69385	0.919594	1.0562	0.973828	1.02444	1.15853	1.01238	1.16079	1.10085	0.983972
F1M7H2	Polymeric immunoglobulin receptor OS=Rattus norvegicus GN=Pigr PE=4 SV=2 - [F1M7H2_RAT]	18.49	2	11	84.6831	5.21143	1.06564	1.10324	0.992561	1.01189	0.933273	0.86203	0.948811	1.07406	0.892362
F1M7N8	UDP-glucuronosyltransferase 2B15 OS=Rattus norvegicus GN=Ugt2b37 PE=3 SV=2 - [F1M7N8_RAT]	35.85	1	6	60.5552	8.67529	1.24008	1.09182	1.12353	1.09634	0.977725	0.774133	0.742628	0.828058	1.1052
F1M7T6	Translocon-associated protein subunit gamma OS=Rattus norvegicus GN=Ssr3 PE=4 SV=2 - [F1M7T6_RAT]	7.65	2	1	20.4387	9.26123	1.18237	1.11866	1.11722	1.29852	1.11036	1.00878	0.710417	0.893441	1.05716
F1M7X5	Dipeptidyl peptidase 4 OS=Rattus norvegicus GN=Dpp4 PE=2 SV=1 - [F1M7X5_RAT]	13.62	2	9	84.1158	6.1001	0.957425	0.929576	0.885828	0.979394	1.09676	0.963154	1.15145	1.14149	1.00874
F1M8E9	Putative lysozyme C-2 OS=Rattus norvegicus GN=Lyz2 PE=2 SV=1 - [F1M8E9_RAT]	33.11	4	3	16.7072	8.93896	0.761001	0.860702	0.911611	1.13519	1.00593	1.02356	0.829687	0.686335	0.962298
F1M953	Stress-70 protein, mitochondrial OS=Rattus norvegicus GN=Hspa9 PE=2 SV=1 - [F1M953_RAT]	39.47	3	22	73.6988	6.16357	0.808251	0.861959	0.844429	0.950763	0.979047	1.19203	1.05305	1.05863	1.04069
F1M9A7	Acyl-coenzyme A oxidase OS=Rattus norvegicus GN=Acox3 PE=2 SV=1 - [F1M9A7_RAT]	36.39	2	18	78.1548	8.14795	0.806917	0.832839	0.911592	0.924448	0.999657	1.00291	1.35135	1.18753	1.17803
F1MAR6	Protein Prodh OS=Rattus norvegicus GN=Prodh PE=4 SV=2 - [F1MAR6_RAT]	29.05	2	11	68.0513	7.26904	0.699113	0.883566	0.916641	0.801829	0.938882	1.05	1.09824	1.05736	0.996833
F2Z3S2	Protein LOC684838 (Fragment) OS=Rattus norvegicus GN=Rpl7a PE=4 SV=1 - [F2Z3S2_RAT]	20.38	29	5	29.846	10.6089	1.15283	1.30289	1.27268	1.30727	1.03965	0.712276	0.778136	0.679859	0.866984
F7ESM5	Nitrilase 1, isoform CRA_a OS=Rattus norvegicus GN=Nit1 PE=4 SV=1 - [F7ESM5_RAT]	5.5	3	1	32.0129	6.3667	0.841743	1.03264	0.810026	0.90916	0.952474	0.999445	1.11179	1.12395	0.97567
F7EUB6	Fibrinogen alpha chain OS=Rattus norvegicus GN=Fga PE=4 SV=1 - [F7EUB6_RAT]	24.18	5	10	60.0895	7.40088	0.990049	1.01751	1.06217	1.04284	1.03199	0.99614	0.93952	1.11038	1.01236
F7F2H5	Uncharacterized protein (Fragment) OS=Rattus norvegicus GN=Gsta5 PE=4 SV=1 - [F7F2H5_RAT]	26.8	4	1	22.4439	8.47021	0.935497	1.01699	0.983752	0.902777	1.06703	1.13779	1.69673	1.34032	1.36291
F7FCW3	Vitamin K-dependent gamma-carboxylase OS=Rattus norvegicus GN=Ggcx PE=4 SV=1 - [F7FCW3_RAT]	5.37	3	4	85.8743	8.5874	1.20014	1.0154	1.07087	1.06829	1.09508	0.844263	0.801979	0.827577	0.963779
F7FLF2	Protein LOC100360057 (Fragment) OS=Rattus norvegicus GN=LOC100363800 PE=4 SV=1 - [F7FLF2_RAT]	39.37	3	3	14.6487	9.18799	1.33737	1.29316	1.3498	1.57228	0.928316	0.724366	0.499456	0.655461	0.936258
G3V635	Cytochrome P450 3A18 OS=Rattus norvegicus GN=Cyp3a18 PE=3 SV=1 - [G3V635_RAT]	24.95	2	10	57.2426	8.98291	1.21904	1.21589	1.46768	0.842393	0.708766	0.843578	1.05241	0.801599	0.896559
G3V636	Scavenger receptor class B member 1 OS=Rattus norvegicus GN=Scarb1 PE=4 SV=1 - [G3V636_RAT]	7.91	6	3	56.3345	6.11279	1.13925	0.948592	0.854848	1.14016	0.99209	1.11132	1.01739	1.11869	1.09591
G3V640	Mitochondrial import inner membrane translocase subunit TIM44 OS=Rattus norvegicus GN=Timm44 PE=4 SV=1 - [G3V640_RAT]	15.89	2	6	51.0284	8.30908	0.682018	0.985996	0.969429	0.835498	1.05897	1.04032	1.09001	1.05891	1.01629
G3V6C2	Protein Hgd OS=Rattus norvegicus GN=Hgd PE=4 SV=1 - [G3V6C2_RAT]	21.8	2	8	49.8575	7.09326	1.00277	1.02643	0.870869	0.993062	1.03814	0.990258	1.02259	0.975348	0.882425
G3V6D3	ATP synthase subunit beta OS=Rattus norvegicus GN=Atp5b PE=3 SV=1 - [G3V6D3_RAT]	68.81	3	24	56.3095	5.2749	0.69079	0.737018	0.790684	0.853136	0.94497	1.24622	0.906621	1.00958	0.9434
G3V6H0	Protein LOC100363782 OS=Rattus norvegicus GN=Rab1b PE=3 SV=1 - [G3V6H0_RAT]	31.34	22	2	22.1632	5.73193	1.11867	1.33614	1.46944	1.1407	0.921299	0.700923	1.10151	0.833096	0.742193
G3V6H5	Mitochondrial 2-oxoglutarate/malate carrier protein OS=Rattus norvegicus GN=Slc25a11 PE=3 SV=1 - [G3V6H5_RAT]	35.35	2	9	34.1149	9.96436	0.659147	0.801278	0.841987	0.878517	0.975586	1.17441	1.04186	0.978715	0.977555
G3V6I4	Protein Mosc1 OS=Rattus norvegicus GN=Mosc1 PE=4 SV=1 - [G3V6I4_RAT]	45.43	2	9	37.7664	8.41162	0.787506	0.904895	0.974778	0.959626	1.05685	1.06186	1.20617	1.07445	1.03571
G3V6P2	Dihydrolipoamide S-succinyltransferase (E2 component of 2-oxo-glutarate complex), isoform CRA_a OS=Rattus norvegicus GN=Dlst PE=3 SV=1 - [G3V6P2_RAT]	25.11	4	8	48.8684	8.70459	0.64139	0.74141	0.707227	0.909445	0.955438	1.27484	0.965617	1.05703	0.971355
G3V6P7	Myosin, heavy polypeptide 9, non-muscle OS=Rattus norvegicus GN=Myh9 PE=4 SV=1 - [G3V6P7_RAT]	30.87	9	48	226.273	5.65576	0.942987	0.992773	0.956699	1.01985	0.957364	1.111	1.03292	1.09778	1.11512
G3V6R5	Sulfite oxidase OS=Rattus norvegicus GN=Suox PE=4 SV=1 - [G3V6R5_RAT]	33.88	2	12	60.7678	6.80029	0.843104	0.903247	0.962004	1.0354	1.01739	1.00951	0.961227	0.925143	1.09397
G3V6S2	Cytoplasmic aconitate hydratase OS=Rattus norvegicus GN=Aco1 PE=4 SV=1 - [G3V6S2_RAT]	8.1	2	4	98.1304	7.38623	1.10473	1.11224	1.05906	1.1915	1.04949	0.926168	1.14616	1.00078	0.926669
G3V6S3	Calumenin OS=Rattus norvegicus GN=Calu PE=4 SV=1 - [G3V6S3_RAT]	26.67	3	6	37.0405	4.66553	1.11643	1.0733	1.17553	1.02227	0.948181	0.975236	0.766737	0.815416	1.00949
G3V6S5	C-1-tetrahydrofolate synthase, cytoplasmic OS=Rattus norvegicus GN=Mthfd1 PE=3 SV=1 - [G3V6S5_RAT]	28.77	4	20	100.902	7.41553	1.07676	1.05321	0.992649	1.28498	1.05288	0.864988	0.875983	0.897046	0.924711
G3V6W2	Prolactin regulatory element-binding protein OS=Rattus norvegicus GN=Preb PE=4 SV=1 - [G3V6W2_RAT]	16.79	2	4	45.3428	8.54346	1.03665	0.986091	1.05928	1.05673	0.976971	0.933401	0.944291	0.917202	1.00503
G3V734	2,4-dienoyl CoA reductase 1, mitochondrial, isoform CRA_a OS=Rattus norvegicus GN=Decr1 PE=4 SV=1 - [G3V734_RAT]	54.63	2	14	36.1097	8.93896	0.718027	0.791877	0.90004	1.06667	0.910017	1.18962	0.921552	0.923186	0.96881
G3V741	Phosphate carrier protein, mitochondrial OS=Rattus norvegicus GN=Slc25a3 PE=3 SV=1 - [G3V741_RAT]	32.02	3	9	39.5054	9.26123	0.622576	0.794294	0.64772	0.815328	0.905397	1.23932	1.07025	0.998104	0.94636
G3V743	Glucosidase 1 OS=Rattus norvegicus GN=Mogs PE=4 SV=1 - [G3V743_RAT]	20.38	2	14	91.9055	9.11475	1.13122	1.13245	1.13355	1.09096	1.03467	0.929029	0.89637	0.929495	1.06426
G3V796	Acetyl-Coenzyme A dehydrogenase, medium chain OS=Rattus norvegicus GN=Acadm PE=3 SV=1 - [G3V796_RAT]	29.45	2	10	46.5418	8.41162	0.621746	0.783017	0.83168	0.834549	0.971744	1.20673	1.2006	1.11429	1.05033
G3V7B6	Phosphatidylglycerophosphatase and protein-tyrosine phosphatase 1 OS=Rattus norvegicus GN=Ptpmt1 PE=4 SV=1 - [G3V7B6_RAT]	5.18	2	1	27.5121	9.29053	0.798609	0.957784	1.07293	0.958998	1.02789	1.08618	0.883235	0.729813	0.952799
G3V7C6	Protein Tubb2c OS=Rattus norvegicus GN=Tubb4b PE=3 SV=1 - [G3V7C6_RAT]	30.34	4	3	49.799	4.89404	1.00778	0.920866	0.895213	0.934995	1.08254	1.01361	1.11319	1.01531	0.92342
G3V7I0	Peroxiredoxin 3 OS=Rattus norvegicus GN=Prdx3 PE=4 SV=1 - [G3V7I0_RAT]	29.18	2	5	28.2815	7.54736	0.75315	0.786544	0.866035	0.84671	0.965544	1.17288	1.17745	1.25301	1.05129
G3V7I6	O-acyltransferase OS=Rattus norvegicus GN=Soat2 PE=3 SV=1 - [G3V7I6_RAT]	6.3	3	3	60.5299	8.57275	1.04522	1.03301	1.12141	1.14123	0.945106	1.0131	0.857942	0.912933	1.077
G3V7J0	Aldehyde dehydrogenase family 6, subfamily A1, isoform CRA_b OS=Rattus norvegicus GN=Aldh6a1 PE=3 SV=1 - [G3V7J0_RAT]	50.84	2	21	57.7105	8.17725	0.799446	0.826776	0.871758	0.886641	1.0333	1.19878	1.20313	1.13535	1.04523
G3V7K3	Ceruloplasmin OS=Rattus norvegicus GN=Cp PE=4 SV=1 - [G3V7K3_RAT]	12.65	3	10	120.589	5.64307	1.17203	1.08271	1.20273	0.95715	1.02237	0.932717	1.00128	0.972039	0.966703
G3V7K5	Protein Cdig2 OS=Rattus norvegicus GN=Cdig2 PE=4 SV=1 - [G3V7K5_RAT]	7.82	2	9	142.857	5.52881	0.838005	0.903048	0.867085	0.939593	1.18253	1.09456	0.996009	1.00852	0.845712
G3V7L8	ATPase, H+ transporting, V1 subunit E isoform 1, isoform CRA_a OS=Rattus norvegicus GN=Atp6v1e1 PE=3 SV=1 - [G3V7L8_RAT]	15.93	4	3	26.1268	8.42627	0.93038	0.839845	0.996049	0.832897	0.993695	1.24036	1.06513	0.898763	0.70654
G3V7V4	Ectonucleotide pyrophosphatase/phosphodiesterase family member 1 OS=Rattus norvegicus GN=Enpp1 PE=1 SV=2 - [G3V7V4_RAT]	26.3	3	15	102.705	6.59521	1.11295	0.976509	0.886074	1.0027	0.977885	1.02248	0.973408	1.00442	0.9624
G3V7V5	Peptidyl-prolyl cis-trans isomerase OS=Rattus norvegicus GN=Fkbp11 PE=4 SV=1 - [G3V7V5_RAT]	8.96	1	1	22.1712	9.24658	1.05215	1.0894	1.20617	1.03202	0.935023	0.673843	0.734743	0.923431	1.06276
G3V7V6	All-trans-13,14-dihydroretinol saturase, isoform CRA_b OS=Rattus norvegicus GN=Retsat PE=4 SV=1 - [G3V7V6_RAT]	41.54	2	18	67.4343	8.80713	0.893138	1.07302	1.0688	1.14109	0.850968	0.972218	0.784311	0.887076	1.15505
G3V7Y3	ATP synthase subunit delta, mitochondrial OS=Rattus norvegicus GN=Atp5d PE=3 SV=1 - [G3V7Y3_RAT]	37.5	3	3	17.5522	5.23682	0.605433	0.692867	0.583787	0.747828	0.868615	1.35828	0.932131	0.994152	0.977461
G3V7Y9	Alpha-mannosidase 2 OS=Rattus norvegicus GN=Man2a1 PE=4 SV=1 - [G3V7Y9_RAT]	18.99	2	16	131.158	8.32373	1.67851	1.17138	1.3851	0.77207	0.966992	0.799025	1.03376	0.97975	0.779274
G3V820	Acyl-CoA thioesterase 12 OS=Rattus norvegicus GN=Acot12 PE=4 SV=1 - [G3V820_RAT]	14.21	2	7	61.9257	7.03467	0.889643	0.8686	0.944177	0.955363	0.92086	0.975953	1.17315	1.31645	1.3005
G3V852	Protein Tln1 OS=Rattus norvegicus GN=Tln1 PE=4 SV=1 - [G3V852_RAT]	3.58	2	6	269.504	6.20166	1.04709	1.13491	1.14007	1.10465	1.16911	0.997499	1.03331	0.951241	1.04474
G3V872	Glutamic pyruvate transaminase (Alanine aminotransferase) 2 (Predicted), isoform CRA_b OS=Rattus norvegicus GN=Gpt2 PE=4 SV=1 - [G3V872_RAT]	10.73	2	4	57.8045	8.22119	1.01508	1.03016	0.881025	1.13269	1.03187	1.09161	1.06434	1.16216	1.01991
G3V887	Protein Tcirg1 OS=Rattus norvegicus GN=Tcirg1 PE=4 SV=1 - [G3V887_RAT]	17.75	12	11	93.1509	6.43018	0.81933	0.892339	0.853461	0.968942	1.15213	1.1167	1.10884	1.03587	0.954313
G3V8G5	Golgi apparatus protein 1 OS=Rattus norvegicus GN=Glg1 PE=4 SV=1 - [G3V8G5_RAT]	14.35	2	11	133.465	6.90283	1.49747	1.29697	1.31634	0.803739	1.03307	0.819691	0.990406	0.99924	0.790652
G3V8J2	Cytochrome P450, family 8, subfamily b, polypeptide 1 OS=Rattus norvegicus GN=Cyp8b1 PE=3 SV=1 - [G3V8J2_RAT]	22.44	3	10	57.6872	8.45557	0.964419	0.943522	1.13666	1.11073	0.753352	1.03729	0.759857	0.917408	1.13499
G3V8R1	Nucleobindin 2, isoform CRA_b OS=Rattus norvegicus GN=Nucb2 PE=4 SV=1 - [G3V8R1_RAT]	29.76	2	9	50.0862	5.10986	1.17288	1.14009	1.23145	1.08783	0.828168	0.911748	0.877126	0.892057	1.05857
G3V8V1	Granulin, isoform CRA_c OS=Rattus norvegicus GN=Grn PE=4 SV=1 - [G3V8V1_RAT]	12.13	4	4	65.1099	6.72705	0.687098	1.10397	0.908973	0.89401	0.967795	0.940498	0.91172	0.647051	0.907664
G3V928	Protein Lrp1 OS=Rattus norvegicus GN=Lrp1 PE=4 SV=1 - [G3V928_RAT]	2	1	7	504.558	5.36377	1.03873	1.09982	1.00182	1.01974	1.02504	1.05421	0.986579	1.01724	0.90907
G3V936	Citrate synthase OS=Rattus norvegicus GN=Cs PE=3 SV=1 - [G3V936_RAT]	13.73	3	6	51.7975	8.41162	0.706508	0.903202	0.869127	0.916786	1.00848	1.12922	1.31606	1.11964	0.987322
G3V996	Protein Letmd1 OS=Rattus norvegicus GN=Letmd1 PE=4 SV=1 - [G3V996_RAT]	6.39	2	2	41.9403	10.4478	0.897007	0.951084	0.980693	0.964681	0.983903	1.02674	1.09261	1.0115	0.88654
G3V9D8	Protein Ces2c OS=Rattus norvegicus GN=Ces2c PE=4 SV=1 - [G3V9D8_RAT]	23.71	3	7	62.1301	5.92236	0.960366	0.853422	0.990072	1.10521	0.910843	0.949091	0.90846	0.998076	1.11733
G3V9G4	ATP citrate lyase, isoform CRA_b OS=Rattus norvegicus GN=Acly PE=4 SV=1 - [G3V9G4_RAT]	13.29	4	11	119.637	7.44482	0.981614	0.915449	0.795665	1.02375	1.33538	0.84817	1.0615	1.16232	0.849501
G3V9J8	Glycerol-3-phosphate acyltransferase 1, mitochondrial OS=Rattus norvegicus GN=Gpam PE=4 SV=1 - [G3V9J8_RAT]	10.63	2	5	93.6684	8.07471	0.933361	1.03374	0.841281	1.30461	1.04959	1.09532	1.14486	1.08247	0.995051
G3V9N8	AP-1 complex subunit beta-1 OS=Rattus norvegicus GN=Ap1b1 PE=4 SV=2 - [G3V9N8_RAT]	18.58	2	8	103.758	5.17334	1.04213	0.972978	1.15364	0.931055	1.04655	0.926844	0.998183	0.916413	0.926767
G3V9U2	3-ketoacyl-CoA thiolase, mitochondrial OS=Rattus norvegicus GN=Acaa2 PE=3 SV=2 - [G3V9U2_RAT]	68.69	1	1	41.7575	8.14795	0.604375	0.874912	0.874183	0.883934	0.983363	1.28557	1.10291	0.951652	0.91849
G3V9W6	Aldehyde dehydrogenase OS=Rattus norvegicus GN=Aldh3a2 PE=3 SV=1 - [G3V9W6_RAT]	30.17	3	13	54.0734	7.66455	0.963155	0.912943	0.922251	1.01876	0.977008	0.96877	0.916725	1.02097	1.0825
G3V9X8	Magnesium transporter protein 1 OS=Rattus norvegicus GN=Magt1 PE=4 SV=2 - [G3V9X8_RAT]	11.94	1	4	37.9154	9.70068	1.12895	1.01159	0.932929	1.19496	1.00632	0.966289	0.881187	0.81423	1.06732
G8JLS2	3-oxo-5-alpha-steroid 4-dehydrogenase 1 (Fragment) OS=Rattus norvegicus GN=Srd5a1 PE=4 SV=1 - [G8JLS2_RAT]	12.4	3	5	29.5795	8.85107	1.30392	1.41104	1.25094	0.992868	1.04388	0.696734	0.612814	0.527345	1.06566
H6X324	SAP OS=Rattus norvegicus GN=sap PE=4 SV=1 - [H6X324_RAT]	30.7	7	5	26.117	5.05908	0.648186	1.07653	0.81868	0.711718	1.01224	0.961363	1.50252	0.985426	0.806806
H7C5X2	Cytochrome P450 4B1 OS=Rattus norvegicus GN=LOC100365231 PE=3 SV=2 - [H7C5X2_RAT]	26.1	3	1	57.5928	9.05615	0.919776	0.86019	0.956271	1.21524	0.893337	0.911702	0.942327	1.14007	1.24144
H7C5Y5	60S ribosomal protein L6 OS=Rattus norvegicus PE=3 SV=1 - [H7C5Y5_RAT]	26.6	6	7	33.6309	10.6968	1.08024	1.22431	1.08532	1.36453	1.02577	0.757741	0.774023	0.717184	0.931249
J7NUQ1	Interferon-gamma-inducible GTPase Ifggd3 protein OS=Rattus norvegicus GN=Ifggd3 PE=4 SV=1 - [J7NUQ1_RAT]	8.61	2	3	44.5901	7.84033	0.927146	0.896474	0.880455	0.975206	0.861562	0.992589	0.983823	0.968165	0.997763
M0R5J4	Uncharacterized protein OS=Rattus norvegicus PE=3 SV=1 - [M0R5J4_RAT]	48.62	7	6	47.0452	6.3667	0.957953	1.05681	0.942444	0.908688	1.02363	0.921154	1.17622	1.08705	0.941847
M0R890	Protein Abca6 OS=Rattus norvegicus GN=Abca6 PE=4 SV=1 - [M0R890_RAT]	3.57	1	4	183.577	7.89893	1.11584	1.23749	1.17561	1.00926	0.946958	0.940835	1.06546	1.07628	0.96849
M0R9I8	40S ribosomal protein S12 OS=Rattus norvegicus GN=LOC100364427 PE=3 SV=1 - [M0R9I8_RAT]	45.45	7	5	14.4914	6.7417	1.16	1.27773	1.44756	1.38976	1.14415	0.683351	0.837427	0.678381	0.718977
M0RBJ7	Complement C3 OS=Rattus norvegicus GN=C3 PE=4 SV=1 - [M0RBJ7_RAT]	29.6	3	40	186.118	6.46826	1.03535	1.07775	1.1112	1.05888	0.975126	0.903448	0.954143	0.956759	1.01684
M0RBL5	Uncharacterized protein (Fragment) OS=Rattus norvegicus PE=3 SV=1 - [M0RBL5_RAT]	10.23	1	1	57.2111	5.88428	0.91538	0.968547	1.02896	1.02904	1.08891	1.26455	1.1433	1.02832	1.09084
M0RBL9	Protein Vwa8 (Fragment) OS=Rattus norvegicus GN=Vwa8 PE=4 SV=1 - [M0RBL9_RAT]	19.86	2	9	78.9472	6.88818	0.738987	0.864305	0.957554	0.898976	0.966649	1.26866	1.11118	1.13811	1.06123
M0RCS2	Protein Tbl2 OS=Rattus norvegicus GN=Tbl2 PE=4 SV=1 - [M0RCS2_RAT]	25.11	2	10	49.5822	9.0415	0.938637	1.05331	1.05604	1.05769	0.981877	0.99787	0.778942	0.97196	1.14033
M0RD75	40S ribosomal protein S6 (Fragment) OS=Rattus norvegicus GN=Rps6 PE=4 SV=1 - [M0RD75_RAT]	18.22	3	4	28.4039	10.8433	1.15055	1.19095	1.44165	1.62872	0.951594	0.368641	0.833808	0.822613	0.471498
M0RDC5	Acyl-CoA-binding protein (Fragment) OS=Rattus norvegicus GN=Dbi PE=4 SV=1 - [M0RDC5_RAT]	39.53	3	2	9.8601	8.82178	0.908	1.0148	0.87424	0.999634	1.17458	0.817778	1.16514	1.00285	0.920493
M0RDH0	Glycine N-methyltransferase OS=Rattus norvegicus GN=LOC100911564 PE=3 SV=1 - [M0RDH0_RAT]	29.01	2	6	32.5734	7.45947	1.06726	1.0643	1.00578	1.04665	0.99895	0.898496	0.990669	1.0635	0.927935
M0RDK9	Protein Acad8 (Fragment) OS=Rattus norvegicus GN=Acad8 PE=3 SV=1 - [M0RDK9_RAT]	7.4	1	2	33.2806	8.39697	0.8846	0.940066	0.939256	0.897739	1.02484	1.09162	1.16161	1.05961	0.91093
M0RDR1	Enoyl-CoA hydratase domain-containing protein 3, mitochondrial (Fragment) OS=Rattus norvegicus GN=Echdc3 PE=4 SV=1 - [M0RDR1_RAT]	38.51	2	4	18.6048	7.81104	0.642425	0.942822	0.886607	0.75932	0.935784	1.13041	1.26756	1.25593	1.06396
M3ZCP2	UDP-glucuronosyltransferase 2B17 OS=Rattus norvegicus GN=Ugt2b17 PE=3 SV=1 - [M3ZCP2_RAT]	31.19	2	11	60.3661	8.27979	1.09669	1.11276	1.1527	1.06328	0.89356	0.841715	0.869007	0.810324	1.12949
O09171	Betaine--homocysteine S-methyltransferase 1 OS=Rattus norvegicus GN=Bhmt PE=1 SV=1 - [BHMT1_RAT]	51.84	1	10	44.9478	7.91357	1.06593	1.01751	0.890422	0.964768	1.12648	0.933792	1.11644	1.05256	1.00927
O35077	Glycerol-3-phosphate dehydrogenase [NAD(+)], cytoplasmic OS=Rattus norvegicus GN=Gpd1 PE=1 SV=4 - [GPDA_RAT]	28.65	1	7	37.4282	6.59521	0.976689	0.972022	0.896789	0.934255	1.01251	0.984224	1.24967	1.35001	1.02145
O35078	D-amino-acid oxidase OS=Rattus norvegicus GN=Dao PE=2 SV=1 - [OXDA_RAT]	23.12	1	6	38.7956	7.18115	0.965781	0.735732	0.854795	1.17363	0.928514	0.8868	1.07776	1.21899	1.26117
O35244	Peroxiredoxin-6 OS=Rattus norvegicus GN=Prdx6 PE=1 SV=3 - [PRDX6_RAT]	33.04	1	6	24.803	5.93506	1.04486	0.953704	0.957033	1.02971	1.0047	1.02682	1.1859	1.02875	0.978885
O35796	Complement component 1 Q subcomponent-binding protein, mitochondrial OS=Rattus norvegicus GN=C1qbp PE=1 SV=2 - [C1QBP_RAT]	16.85	1	4	30.9775	4.86865	0.621934	0.688048	0.827245	0.728067	0.837001	1.08814	1.24525	1.13989	1.01157
O35913	Solute carrier organic anion transporter family member 1A4 OS=Rattus norvegicus GN=Slco1a4 PE=2 SV=1 - [SO1A4_RAT]	15.58	7	6	73.2031	7.86963	1.07865	1.14581	1.14747	0.836026	0.919476	0.858158	1.05811	0.905746	0.95448
O54753	17-beta-hydroxysteroid dehydrogenase type 6 OS=Rattus norvegicus GN=Hsd17b6 PE=1 SV=2 - [H17B6_RAT]	39.12	2	1	36.1216	8.73389	0.931101	0.637662	0.961686	1.21132	0.953527	0.86098	0.406109	0.54516	1.1446
O55004	Ribonuclease 4 OS=Rattus norvegicus GN=Rnase4 PE=1 SV=1 - [RNAS4_RAT]	20.41	1	2	16.8923	8.51416	0.962191	1.11856	1.15018	0.980295	0.916365	0.971958	0.975383	0.910019	0.951168
O55171	Acyl-coenzyme A thioesterase 2, mitochondrial OS=Rattus norvegicus GN=Acot2 PE=1 SV=1 - [ACOT2_RAT]	27.37	5	8	49.6697	7.82568	0.757416	0.911253	0.825702	0.936613	0.93108	1.20503	1.13	1.17259	1.10262
O55215	Ribosomal protein S2 OS=Rattus norvegicus GN=LOC100360710 PE=2 SV=1 - [O55215_RAT]	42.4	23	10	27.2135	9.62744	1.18663	1.46628	1.38339	1.4141	1.03515	0.706297	0.754287	0.597931	0.678092
O70127	Bile salt export pump OS=Rattus norvegicus GN=Abcb11 PE=1 SV=1 - [ABCBB_RAT]	12.19	3	11	146.165	7.40088	1.03038	1.09596	1.19374	1.06655	1.01276	1.00669	0.897265	0.91484	1.06722
O70371	Annexin (Fragment) OS=Rattus norvegicus GN=Anxa5 PE=2 SV=1 - [O70371_RAT]	12.91	3	3	33.9444	5.10986	1.02989	1.01488	1.4437	1.06631	1.10716	1.00811	1.13102	1.10025	0.924389
O70595	ATP-binding cassette sub-family B member 6, mitochondrial OS=Rattus norvegicus GN=Abcb6 PE=2 SV=1 - [ABCB6_RAT]	17.11	2	8	93.2456	8.27979	0.812662	0.900985	0.991863	0.942212	1.02883	1.10898	0.984062	0.995818	0.949558
O88618	Formimidoyltransferase-cyclodeaminase OS=Rattus norvegicus GN=Ftcd PE=1 SV=4 - [FTCD_RAT]	37.89	1	14	58.8765	6.0874	1.09053	1.2154	1.16071	1.00669	1.01633	1.0185	1.12047	0.966716	0.998291
O88813	Long-chain-fatty-acid--CoA ligase 5 OS=Rattus norvegicus GN=Acsl5 PE=2 SV=1 - [ACSL5_RAT]	49.49	3	24	76.3556	7.29834	1.03466	0.919942	0.927596	1.04635	1.12079	0.910378	0.890661	1.17052	1.0521
O88867	Kynurenine 3-monooxygenase OS=Rattus norvegicus GN=Kmo PE=1 SV=1 - [KMO_RAT]	25.31	1	10	54.3176	8.74854	0.887298	1.01595	0.969301	1.03867	0.943789	1.01241	1.08777	0.996148	0.986767
O88989	Malate dehydrogenase, cytoplasmic OS=Rattus norvegicus GN=Mdh1 PE=1 SV=3 - [MDHC_RAT]	22.16	1	6	36.46	6.58057	0.991689	1.03918	1.2281	0.991027	0.973241	1.02855	1.04462	1.01601	0.963476
O89035	Mitochondrial dicarboxylate carrier OS=Rattus norvegicus GN=Slc25a10 PE=2 SV=1 - [O89035_RAT]	46.15	1	9	31.4341	9.29053	0.687624	0.784317	0.758104	0.892943	1.09991	1.14361	0.945061	0.930711	0.947952
P00388	NADPH--cytochrome P450 reductase OS=Rattus norvegicus GN=Por PE=1 SV=3 - [NCPR_RAT]	32.74	1	15	76.9142	5.47803	1.16068	1.12214	1.1283	1.00169	0.877492	0.9344	0.962669	0.97822	1.04766
P00507	Aspartate aminotransferase, mitochondrial OS=Rattus norvegicus GN=Got2 PE=1 SV=2 - [AATM_RAT]	37.67	2	15	47.2841	8.99756	0.655231	0.778377	0.790001	0.982169	1.00095	1.26039	1.04877	1.05841	0.986231
P00786	Pro-cathepsin H OS=Rattus norvegicus GN=Ctsh PE=1 SV=1 - [CATH_RAT]	8.71	1	2	37.0799	8.41162	0.689278	1.09301	1.08205	0.889299	1.18253	0.927812	1.53456	1.11795	0.908548
P00787	Cathepsin B OS=Rattus norvegicus GN=Ctsb PE=1 SV=2 - [CATB_RAT]	28.32	2	7	37.4456	5.60498	0.458336	0.987884	0.809589	0.804623	1.1882	0.916887	1.34065	1.10793	0.885378
P01015	Angiotensinogen OS=Rattus norvegicus GN=Agt PE=1 SV=1 - [ANGT_RAT]	5.66	1	2	51.9489	5.56689	1.12859	1.2568	1.04003	1.06265	0.984119	1.1151	1.021	1.00473	0.956472
P01048	T-kininogen 1 OS=Rattus norvegicus GN=Map1 PE=1 SV=2 - [KNT1_RAT]	29.53	7	9	47.7446	6.52197	0.920536	1.14189	0.984226	1.03475	0.934775	0.750189	0.897296	0.947229	0.920602
P01946	Hemoglobin subunit alpha-1/2 OS=Rattus norvegicus GN=Hba1 PE=1 SV=3 - [HBA_RAT]	62.68	1	7	15.3188	7.97217	0.859816	0.91474	0.866341	1.23011	1.00002	0.985494	1.14841	0.962769	0.999688
P02091	Hemoglobin subunit beta-1 OS=Rattus norvegicus GN=Hbb PE=1 SV=3 - [HBB1_RAT]	58.5	2	2	15.9692	8.07471	0.706401	0.870241	0.907996	1.29044	1.01117	1.04903	1.02678	0.881027	1.04367
P02650	Apolipoprotein E OS=Rattus norvegicus GN=Apoe PE=1 SV=2 - [APOE_RAT]	24.36	3	7	35.7313	5.2749	1.51598	1.16337	1.2212	0.883349	1.05338	0.904856	1.13604	0.973052	0.893769
P02651	Apolipoprotein A-IV OS=Rattus norvegicus GN=Apoa4 PE=2 SV=2 - [APOA4_RAT]	29.16	2	9	44.4287	5.22412	1.02731	0.935079	0.994347	1.0357	1.04572	0.947555	0.994722	1.12398	0.907602
P02692	Fatty acid-binding protein, liver OS=Rattus norvegicus GN=Fabp1 PE=1 SV=1 - [FABPL_RAT]	73.23	1	8	14.2633	8.07471	0.958615	1.1374	0.856181	0.938273	0.970276	0.950179	1.26061	1.12741	0.93256
P02706	Asialoglycoprotein receptor 1 OS=Rattus norvegicus GN=Asgr1 PE=1 SV=2 - [ASGR1_RAT]	13.73	1	4	32.828	6.17627	1.20715	1.16191	1.08745	0.904293	1.03787	0.957712	0.928265	0.977467	0.966726
P02761	Major urinary protein OS=Rattus norvegicus PE=1 SV=1 - [MUP_RAT]	58.56	19	2	20.7235	6.21436	1.37453	1.5238	1.42762	0.992148	0.92219	0.820236	0.86021	0.729693	0.755513
P02770	Serum albumin OS=Rattus norvegicus GN=Alb PE=1 SV=2 - [ALBU_RAT]	41.94	1	24	68.6861	6.48096	1.2564	1.21143	1.22391	1.00342	0.991664	0.77592	0.835619	0.993316	0.937683
P04041	Glutathione peroxidase 1 OS=Rattus norvegicus GN=Gpx1 PE=1 SV=4 - [GPX1_RAT]	62.19	2	10	22.2923	7.86963	0.799465	0.843095	0.80582	0.994989	0.994327	1.15592	0.918546	0.953887	0.97929
P04182	Ornithine aminotransferase, mitochondrial OS=Rattus norvegicus GN=Oat PE=1 SV=1 - [OAT_RAT]	44.19	2	13	48.302	6.99072	0.631575	0.941634	0.896962	0.877991	1.04467	1.03837	1.6541	1.08427	1.18111
P04636	Malate dehydrogenase, mitochondrial OS=Rattus norvegicus GN=Mdh2 PE=1 SV=2 - [MDHM_RAT]	63.02	2	16	35.6608	8.67529	0.628234	0.818264	0.877543	0.883599	0.997715	1.14751	1.15328	1.13111	1.01075
P04639	Apolipoprotein A-I OS=Rattus norvegicus GN=Apoa1 PE=1 SV=2 - [APOA1_RAT]	31.27	1	5	30.0432	5.74463	1.03697	0.974658	1.17016	1.0454	0.979132	0.909019	0.930326	0.982165	1.07681
P04642	L-lactate dehydrogenase A chain OS=Rattus norvegicus GN=Ldha PE=1 SV=1 - [LDHA_RAT]	31.63	7	9	36.4273	8.26514	1.01586	0.947322	0.781845	0.941765	1.12282	0.965626	1.15525	1.30534	0.990981
P04762	Catalase OS=Rattus norvegicus GN=Cat PE=1 SV=3 - [CATA_RAT]	53.7	1	21	59.7195	7.50342	0.717372	0.874582	0.909035	0.977141	0.910505	1.01844	1.60719	1.11941	1.24701
P04785	Protein disulfide-isomerase OS=Rattus norvegicus GN=P4hb PE=1 SV=2 - [PDIA1_RAT]	65.23	3	29	56.9157	4.93213	1.17668	0.962141	0.975879	1.28378	1.0879	0.861921	0.61444	0.954764	1.15208
P04797	Glyceraldehyde-3-phosphate dehydrogenase OS=Rattus norvegicus GN=Gapdh PE=1 SV=3 - [G3P_RAT]	39.64	34	1	35.8052	8.03076	1.1449	1.2127	1.07273	0.962418	1.07665	1.13327	0.845433	0.986472	0.976009
P04799	Cytochrome P450 1A2 OS=Rattus norvegicus GN=Cyp1a2 PE=1 SV=2 - [CP1A2_RAT]	24.37	4	10	58.2223	8.77783	1.0159	1.08633	1.07303	1.06632	0.966288	0.992657	0.822247	0.866672	1.1212
P04897	Guanine nucleotide-binding protein G(i) subunit alpha-2 OS=Rattus norvegicus GN=Gnai2 PE=1 SV=3 - [GNAI2_RAT]	44.51	13	8	40.4731	5.45264	1.03731	0.984403	0.976668	1.02054	1.02624	1.05698	0.990838	0.759276	1.01273
P04904	Glutathione S-transferase alpha-3 OS=Rattus norvegicus GN=Gsta3 PE=1 SV=3 - [GSTA3_RAT]	32.13	6	4	25.3033	8.74854	1.28124	1.11157	1.0568	0.95508	1.10111	0.866108	1.22677	1.03682	0.840288
P04906	Glutathione S-transferase P OS=Rattus norvegicus GN=Gstp1 PE=1 SV=2 - [GSTP1_RAT]	25.24	3	4	23.4241	7.35693	1.08837	0.978521	1.12226	1.0186	0.993225	0.951444	1.23965	0.896904	1.01892
P05065	Fructose-bisphosphate aldolase A OS=Rattus norvegicus GN=Aldoa PE=1 SV=2 - [ALDOA_RAT]	12.91	3	3	39.3273	8.08936	0.885495	0.913398	0.953259	0.9499	0.985535	1.00855	0.885146	1.05636	0.800709
P05182	Cytochrome P450 2E1 OS=Rattus norvegicus GN=Cyp2e1 PE=1 SV=4 - [CP2E1_RAT]	36.51	2	17	56.5907	8.39697	1.16989	1.09375	1.19416	0.968823	0.854177	0.926548	0.858051	0.874803	1.16228
P05183	Cytochrome P450 3A2 OS=Rattus norvegicus GN=Cyp3a2 PE=1 SV=2 - [CP3A2_RAT]	24.8	3	6	57.6943	8.76318	1.25308	1.42994	1.38538	0.955669	0.80581	1.01835	1.01601	0.815143	0.899542
P05197	Elongation factor 2 OS=Rattus norvegicus GN=Eef2 PE=1 SV=4 - [EF2_RAT]	13.99	2	8	95.2229	6.82959	1.02108	1.17715	1.0415	1.08443	1.02205	0.852606	1.07099	0.996996	0.855027
P06685	Sodium/potassium-transporting ATPase subunit alpha-1 OS=Rattus norvegicus GN=Atp1a1 PE=1 SV=1 - [AT1A1_RAT]	29.23	10	24	112.982	5.45264	0.994077	0.935972	0.88902	1.055	0.973909	1.03733	1.0264	1.19605	1.03096
P06761	78 kDa glucose-regulated protein OS=Rattus norvegicus GN=Hspa5 PE=1 SV=1 - [GRP78_RAT]	49.85	1	29	72.3024	5.16064	1.18343	1.10866	1.1869	1.1084	0.950732	0.906408	0.807355	0.935289	1.06178
P06866	Haptoglobin OS=Rattus norvegicus GN=Hp PE=1 SV=3 - [HPT_RAT]	34.87	1	12	38.5385	6.53662	1.06281	1.07175	0.873724	0.944334	1.13941	0.866557	1.11967	0.999194	0.883315
P07150	Annexin A1 OS=Rattus norvegicus GN=Anxa1 PE=1 SV=2 - [ANXA1_RAT]	8.38	1	2	38.8049	7.34229	1.09517	1.20798	1.00351	0.996099	1.12401	0.926749	1.35925	1.15541	0.81103
P07153	Dolichyl-diphosphooligosaccharide--protein glycosyltransferase subunit 1 OS=Rattus norvegicus GN=Rpn1 PE=2 SV=1 - [RPN1_RAT]	48.26	2	21	68.2616	6.50732	1.08821	1.0215	1.13808	1.12485	0.967747	0.871865	0.770218	0.939264	1.11088
P07340	Sodium/potassium-transporting ATPase subunit beta-1 OS=Rattus norvegicus GN=Atp1b1 PE=1 SV=1 - [AT1B1_RAT]	25.33	2	7	35.179	8.646	0.986106	0.904816	0.796252	1.01439	0.964398	1.02992	0.94691	1.12637	1.06989
P07379	Phosphoenolpyruvate carboxykinase, cytosolic [GTP] OS=Rattus norvegicus GN=Pck1 PE=1 SV=1 - [PCKGC_RAT]	12.22	1	4	69.371	6.49365	1.04046	1.00361	0.982797	0.971891	0.914949	0.957704	1.09499	0.986822	0.942988
P07687	Epoxide hydrolase 1 OS=Rattus norvegicus GN=Ephx1 PE=1 SV=1 - [HYEP_RAT]	46.37	2	21	52.5478	8.51416	1.04157	0.930673	1.06932	1.03058	0.985551	0.913007	0.841227	0.972081	1.04107
P07756	Carbamoyl-phosphate synthase [ammonia], mitochondrial OS=Rattus norvegicus GN=Cps1 PE=1 SV=1 - [CPSM_RAT]	58.4	2	69	164.476	6.771	0.720895	0.794314	0.83381	0.862698	0.937331	1.25024	1.13985	1.01866	1.07303
P07824	Arginase-1 OS=Rattus norvegicus GN=Arg1 PE=1 SV=2 - [ARGI1_RAT]	42.72	1	10	34.9513	7.25439	1.18899	0.927544	0.87239	1.06434	1.08958	0.91771	0.918272	0.91119	0.939761
P07895	Superoxide dismutase [Mn], mitochondrial OS=Rattus norvegicus GN=Sod2 PE=1 SV=2 - [SODM_RAT]	26.58	1	6	24.6586	8.80713	0.667033	0.742574	0.766927	0.896785	0.885526	1.19861	1.09864	1.12698	1.13192
P07896	Peroxisomal bifunctional enzyme OS=Rattus norvegicus GN=Ehhadh PE=1 SV=2 - [ECHP_RAT]	68.56	1	39	78.6083	9.20264	0.726596	0.801616	0.856065	1.03191	1.05731	0.983964	1.25197	1.20991	1.06068
P08010	Glutathione S-transferase Mu 2 OS=Rattus norvegicus GN=Gstm2 PE=1 SV=2 - [GSTM2_RAT]	47.25	1	5	25.686	7.38623	1.12269	1.05736	1.04659	0.869206	0.964844	0.864456	1.21183	0.847571	0.808539
P08011	Microsomal glutathione S-transferase 1 OS=Rattus norvegicus GN=Mgst1 PE=1 SV=3 - [MGST1_RAT]	26.45	1	3	17.4602	9.61279	1.10915	1.04234	1.03457	1.1163	0.989996	0.888134	0.811047	0.958938	1.00174
P08430	UDP-glucuronosyltransferase 1-6 OS=Rattus norvegicus GN=Ugt1a6 PE=2 SV=1 - [UD16_RAT]	22.68	12	5	60.0929	8.68994	1.07195	1.21236	1.36154	1.09272	0.942824	0.943511	0.856082	0.900942	1.19023
P08461	Dihydrolipoyllysine-residue acetyltransferase component of pyruvate dehydrogenase complex, mitochondrial OS=Rattus norvegicus GN=Dlat PE=1 SV=3 - [ODP2_RAT]	19.94	2	10	67.1234	8.52881	0.666988	0.685525	0.731663	0.855709	1.14117	1.21922	1.02761	1.67931	1.00276
P08542	UDP-glucuronosyltransferase 2B17 OS=Rattus norvegicus GN=Ugt2b17 PE=2 SV=2 - [UDB17_RAT]	38.11	2	7	60.4849	8.25049	1.24352	1.20962	1.28302	1.13744	0.92837	0.858252	0.8186	0.989463	1.02095
P08649	Complement C4 OS=Rattus norvegicus GN=C4 PE=1 SV=3 - [CO4_RAT]	10.88	4	3	192.042	7.32764	0.991632	1.09355	1.00762	1.07213	1.09543	0.766238	0.901197	0.927345	1.00488
P08683	Cytochrome P450 2C11 OS=Rattus norvegicus GN=Cyp2c11 PE=1 SV=1 - [CP2CB_RAT]	38.8	1	12	57.1444	7.69385	1.3689	1.46993	1.62882	0.891156	0.901947	0.820751	0.897681	0.735091	0.833194
P09034	Argininosuccinate synthase OS=Rattus norvegicus GN=Ass1 PE=2 SV=1 - [ASSY_RAT]	39.56	1	13	46.4669	7.78174	1.058	0.987582	0.834977	0.987512	1.04733	0.972866	1.11448	0.944961	0.904646
P09118	Uricase OS=Rattus norvegicus GN=Uox PE=1 SV=3 - [URIC_RAT]	56.11	2	17	34.9119	8.1333	0.677941	0.683887	0.753548	0.829996	0.941649	0.884228	1.30168	1.08047	1.20389
P09527	Ras-related protein Rab-7a OS=Rattus norvegicus GN=Rab7a PE=1 SV=2 - [RAB7A_RAT]	48.79	1	8	23.4889	6.69775	0.875722	1.03896	0.944159	0.866618	1.08976	0.998002	1.14565	1.12161	1.1046
P09811	Glycogen phosphorylase, liver form OS=Rattus norvegicus GN=Pygl PE=1 SV=5 - [PYGL_RAT]	17.06	1	10	97.421	7.1958	1.00576	1.00531	0.991013	0.910269	1.09257	1.15842	1.25188	1.19789	1.08338
P0C5H9	Mesencephalic astrocyte-derived neurotrophic factor OS=Rattus norvegicus GN=Manf PE=1 SV=1 - [MANF_RAT]	36.31	1	7	20.3746	8.25049	1.19354	1.18492	1.12092	1.06466	0.911485	0.845964	0.798178	0.827423	1.09914
P10111	Peptidyl-prolyl cis-trans isomerase A OS=Rattus norvegicus GN=Ppia PE=1 SV=2 - [PPIA_RAT]	51.22	1	7	17.8628	8.1626	1.01847	1.0963	1.00336	0.999855	1.01831	0.94255	1.1156	1.00439	0.927938
P10633	Cytochrome P450 2D1 OS=Rattus norvegicus GN=Cyp2d1 PE=2 SV=1 - [CP2D1_RAT]	33.53	1	3	57.1385	7.29834	1.08926	1.05316	1.59844	1.07481	0.890577	0.988854	0.776536	0.893173	1.02101
P10634	Cytochrome P450 2D26 OS=Rattus norvegicus GN=Cyp2d26 PE=2 SV=2 - [CP2DQ_RAT]	38	1	10	56.6475	7.43018	1.13986	1.08024	1.07416	1.10533	0.943299	0.954496	0.833343	0.989125	1.102
P10760	Adenosylhomocysteinase OS=Rattus norvegicus GN=Ahcy PE=1 SV=3 - [SAHH_RAT]	31.48	6	11	47.5072	6.53662	0.958137	0.988386	0.936785	0.906541	0.94716	0.99333	1.15206	1.055	0.961486
P10860	Glutamate dehydrogenase 1, mitochondrial OS=Rattus norvegicus GN=Glud1 PE=1 SV=2 - [DHE3_RAT]	56.63	3	28	61.3773	8.00146	0.843285	0.882737	0.963837	0.996131	1.00998	1.09122	1.03096	0.94152	0.991689
P10867	L-gulonolactone oxidase OS=Rattus norvegicus GN=Gulo PE=1 SV=3 - [GGLO_RAT]	32.05	1	13	50.5823	7.25439	1.15201	0.988214	1.05193	1.0294	1.05557	0.906193	0.948137	1.00684	1.12034
P10888	Cytochrome c oxidase subunit 4 isoform 1, mitochondrial OS=Rattus norvegicus GN=Cox4i1 PE=1 SV=1 - [COX41_RAT]	36.09	1	6	19.5021	9.43701	0.658665	0.703092	0.838437	0.841666	0.896546	1.07171	0.930149	1.01927	1.07208
P11232	Thioredoxin OS=Rattus norvegicus GN=Txn PE=1 SV=2 - [THIO_RAT]	29.52	2	3	11.6657	4.91943	0.866899	0.933119	0.89739	0.895919	1.02626	0.920788	1.14968	1.06771	0.978628
P11240	Cytochrome c oxidase subunit 5A, mitochondrial OS=Rattus norvegicus GN=Cox5a PE=1 SV=1 - [COX5A_RAT]	46.58	2	7	16.1193	6.53662	0.557505	0.602964	0.573766	0.833741	0.979903	1.27944	0.994216	0.842372	0.931344
P11466	Peroxisomal carnitine O-octanoyltransferase OS=Rattus norvegicus GN=Crot PE=1 SV=3 - [OCTC_RAT]	16.5	2	7	70.2573	6.72705	0.891408	0.930065	0.971736	1.13672	1.00751	1.23207	1.21793	1.01368	1.47899
P11507	Sarcoplasmic/endoplasmic reticulum calcium ATPase 2 OS=Rattus norvegicus GN=Atp2a2 PE=1 SV=1 - [AT2A2_RAT]	26.08	10	22	114.694	5.33838	1.04758	1.03176	1.03646	1.02719	0.973204	0.931065	0.919403	0.933959	1.02636
P11598	Protein disulfide-isomerase A3 OS=Rattus norvegicus GN=Pdia3 PE=1 SV=2 - [PDIA3_RAT]	57.23	1	25	56.5877	6.21436	1.17357	1.05815	1.10399	1.0518	0.951599	0.85573	0.848531	0.990811	1.12729
P11711	Cytochrome P450 2A1 OS=Rattus norvegicus GN=Cyp2a1 PE=1 SV=2 - [CP2A1_RAT]	52.44	4	17	55.9591	9.0415	1.00483	0.926264	0.951625	1.22619	1.00171	0.957333	0.746168	1.04209	1.16624
P11915	Non-specific lipid-transfer protein OS=Rattus norvegicus GN=Scp2 PE=1 SV=3 - [NLTP_RAT]	40.59	3	18	58.7754	7.03467	0.772555	0.838704	0.851439	0.951786	1.02576	1.01841	1.28177	1.05488	1.24484
P11960	2-oxoisovalerate dehydrogenase subunit alpha, mitochondrial (Fragment) OS=Rattus norvegicus GN=Bckdha PE=1 SV=1 - [ODBA_RAT]	35.37	3	10	50.1329	7.82568	0.699755	0.897458	0.877692	0.88599	0.941759	1.16001	0.995352	0.990096	1.01481
P12007	Isovaleryl-CoA dehydrogenase, mitochondrial OS=Rattus norvegicus GN=Ivd PE=1 SV=2 - [IVD_RAT]	27.12	1	10	46.4058	7.89893	0.724988	0.884931	0.86569	0.832637	1.02738	1.14789	1.22224	1.06247	0.994001
P12075	Cytochrome c oxidase subunit 5B, mitochondrial OS=Rattus norvegicus GN=Cox5b PE=1 SV=2 - [COX5B_RAT]	24.81	1	4	13.9059	7.78174	0.693381	0.747711	0.740382	0.751868	0.887295	1.1575	1.00732	1.04661	1.02526
P12336	Solute carrier family 2, facilitated glucose transporter member 2 OS=Rattus norvegicus GN=Slc2a2 PE=2 SV=1 - [GTR2_RAT]	8.62	5	4	57.0487	6.53662	0.992243	0.846499	0.820387	1.03009	0.955424	1.09003	0.862279	0.86408	1.06408
P12346	Serotransferrin OS=Rattus norvegicus GN=Tf PE=1 SV=3 - [TRFE_RAT]	34.96	1	1	76.3456	7.28369	1.19776	1.06349	0.953812	1.27185	0.977011	0.779169	0.829261	1.24682	1.16656
P12711	Alcohol dehydrogenase class-3 OS=Rattus norvegicus GN=Adh5 PE=1 SV=2 - [ADHX_RAT]	13.1	4	4	39.5502	7.48877	0.994785	0.931084	0.995191	1.00502	0.998255	1.00383	1.28089	0.969861	0.909461
P12785	Fatty acid synthase OS=Rattus norvegicus GN=Fasn PE=1 SV=3 - [FAS_RAT]	23.63	1	39	272.478	6.39209	0.919071	0.857525	0.808848	0.984817	1.33715	0.920745	0.98714	1.47644	0.866807
P12928-2	Isoform L-type of Pyruvate kinase isozymes R/L OS=Rattus norvegicus GN=Pklr - [KPYR_RAT]	26.89	3	9	58.7567	6.62451	1.0433	1.01685	1.04479	0.944673	1.16042	0.984942	1.12391	1.39983	0.844495
P13086	Succinyl-CoA ligase [ADP/GDP-forming] subunit alpha, mitochondrial OS=Rattus norvegicus GN=Suclg1 PE=2 SV=2 - [SUCA_RAT]	30.06	2	8	36.125	9.48096	0.734944	0.793213	0.773633	1.0225	0.958762	1.06181	0.837936	0.82238	0.846174
P13107	Cytochrome P450 2B3 OS=Rattus norvegicus GN=Cyp2b3 PE=2 SV=1 - [CP2B3_RAT]	21.38	6	10	56.3479	6.87354	1.20856	1.11147	1.18279	1.0036	0.931478	0.851387	0.869905	1.03361	1.07959
P13108	Cytochrome P450 2D4 OS=Rattus norvegicus GN=Cyp2d4 PE=2 SV=2 - [CP2D4_RAT]	23.6	1	3	56.6612	7.29834	1.07084	0.931935	1.05405	1.08083	0.887681	1.04712	0.943614	1.08634	1.12952
P13471	40S ribosomal protein S14 OS=Rattus norvegicus GN=Rps14 PE=2 SV=3 - [RS14_RAT]	15.23	4	2	16.2485	10.0522	1.31019	1.37023	1.45315	1.34449	0.963022	0.601762	0.542534	0.684114	0.630678
P13803	Electron transfer flavoprotein subunit alpha, mitochondrial OS=Rattus norvegicus GN=Etfa PE=1 SV=4 - [ETFA_RAT]	53.45	1	14	34.9295	8.38232	0.790966	0.892286	0.915513	0.905883	0.95003	1.09186	1.11191	1.12888	1.00865
P14046	Alpha-1-inhibitor 3 OS=Rattus norvegicus GN=A1i3 PE=1 SV=1 - [A1I3_RAT]	20.38	9	9	163.67	6.03662	1.09247	1.08343	1.17525	0.938678	0.965305	0.874883	1.03396	0.929853	0.940415
P14141	Carbonic anhydrase 3 OS=Rattus norvegicus GN=Ca3 PE=1 SV=3 - [CAH3_RAT]	35.38	1	7	29.4127	7.37158	1.23307	1.50067	1.24139	0.76311	0.893373	0.709582	1.64311	0.749557	0.599406
P14480	Fibrinogen beta chain OS=Rattus norvegicus GN=Fgb PE=1 SV=4 - [FIBB_RAT]	22.96	1	7	54.2007	7.78174	0.976926	0.99226	1.12617	1.11544	1.00664	0.900628	0.953415	0.869007	1.04271
P14562	Lysosome-associated membrane glycoprotein 1 OS=Rattus norvegicus GN=Lamp1 PE=1 SV=1 - [LAMP1_RAT]	10.81	1	4	43.9412	8.07471	0.768437	0.891612	0.858562	0.977777	1.08619	1.0737	0.950085	1.0227	0.977978
P14604	Enoyl-CoA hydratase, mitochondrial OS=Rattus norvegicus GN=Echs1 PE=1 SV=1 - [ECHM_RAT]	36.55	1	9	31.4962	8.1333	0.687921	0.783228	0.797007	0.846928	1.00497	1.15013	1.20126	1.07198	1.01499
P15149	Cytochrome P450 2A2 OS=Rattus norvegicus GN=Cyp2a2 PE=1 SV=1 - [CP2A2_RAT]	44.92	2	10	56.3092	7.89893	1.18512	1.21953	1.28745	1.11825	0.843563	0.958626	0.982277	0.722197	0.893959
P15650	Long-chain specific acyl-CoA dehydrogenase, mitochondrial OS=Rattus norvegicus GN=Acadl PE=1 SV=1 - [ACADL_RAT]	33.49	1	12	47.8424	7.73779	0.74207	0.777205	0.766008	0.866568	1.04507	1.18026	1.13893	1.16212	1.10116
P15651	Short-chain specific acyl-CoA dehydrogenase, mitochondrial OS=Rattus norvegicus GN=Acads PE=1 SV=2 - [ACADS_RAT]	43.45	2	12	44.737	8.27979	0.759602	0.881666	1.0144	1.04885	1.01118	1.15568	1.15257	1.12387	1.04408
P15999	ATP synthase subunit alpha, mitochondrial OS=Rattus norvegicus GN=Atp5a1 PE=1 SV=2 - [ATPA_RAT]	52.08	3	23	59.7166	9.18799	0.717784	0.762248	0.783934	0.907237	0.97057	1.24724	0.917141	1.04288	0.976003
P16232	Corticosteroid 11-beta-dehydrogenase isozyme 1 OS=Rattus norvegicus GN=Hsd11b1 PE=1 SV=2 - [DHI1_RAT]	36.46	3	10	31.8625	8.38232	1.18664	1.10041	1.00991	1.12218	0.785774	0.750205	0.856485	0.882686	1.09635
P16303	Carboxylesterase 1D OS=Rattus norvegicus GN=Ces1d PE=1 SV=2 - [CES1D_RAT]	36.81	3	18	62.1077	6.53662	1.38592	1.73133	1.56844	0.901926	0.626539	0.678247	0.807982	0.579611	0.883293
P16617	Phosphoglycerate kinase 1 OS=Rattus norvegicus GN=Pgk1 PE=1 SV=2 - [PGK1_RAT]	36.93	5	12	44.51	7.89893	1.06929	1.03097	1.06562	1.05773	0.979233	0.934946	1.11914	1.03143	0.912375
P17077	60S ribosomal protein L9 OS=Rattus norvegicus GN=Rpl9 PE=1 SV=1 - [RL9_RAT]	29.17	10	5	21.8798	9.94971	1.18073	1.23022	1.37043	1.46404	0.98316	0.524252	0.736943	0.728664	0.786819
P17178	Sterol 26-hydroxylase, mitochondrial OS=Rattus norvegicus GN=Cyp27a1 PE=1 SV=1 - [CP27A_RAT]	29.83	1	14	60.6947	9.12939	0.706974	0.869875	0.844233	0.880019	0.962767	1.11849	0.980378	0.959325	0.935806
P17475	Alpha-1-antiproteinase OS=Rattus norvegicus GN=Serpina1 PE=1 SV=2 - [A1AT_RAT]	14.11	1	6	46.1065	6.07471	1.05608	1.18701	1.04833	1.02383	0.940343	1.03138	0.931239	0.89251	1.09102
P17764	Acetyl-CoA acetyltransferase, mitochondrial OS=Rattus norvegicus GN=Acat1 PE=1 SV=1 - [THIL_RAT]	40.09	1	11	44.6664	8.76318	0.705004	0.764018	0.860757	0.949794	0.991907	1.25899	1.05716	1.11817	1.01557
P18163	Long-chain-fatty-acid--CoA ligase 1 OS=Rattus norvegicus GN=Acsl1 PE=1 SV=1 - [ACSL1_RAT]	51.5	2	31	78.1282	6.99072	0.853364	0.860441	0.86709	0.983504	0.964487	1.00181	1.06721	1.09607	1.05448
P18418	Calreticulin OS=Rattus norvegicus GN=Calr PE=1 SV=1 - [CALR_RAT]	52.88	3	18	47.9658	4.48779	1.11852	1.07641	1.10503	1.18522	0.950073	0.878069	0.784812	0.889058	1.11717
P18484	AP-2 complex subunit alpha-2 OS=Rattus norvegicus GN=Ap2a2 PE=1 SV=3 - [AP2A2_RAT]	18.44	2	9	103.979	6.93213	1.13381	0.994803	0.985992	0.973193	1.0708	1.06101	0.929937	1.03023	0.884563
P18757	Cystathionine gamma-lyase OS=Rattus norvegicus GN=Cth PE=1 SV=2 - [CGL_RAT]	44.47	2	14	43.5773	7.95752	1.10013	0.861943	0.823873	1.06468	0.937428	0.915824	1.07559	0.873227	0.896227
P18886	Carnitine O-palmitoyltransferase 2, mitochondrial OS=Rattus norvegicus GN=Cpt2 PE=1 SV=1 - [CPT2_RAT]	24.16	2	11	74.0634	7.32764	0.830837	0.867994	0.900443	0.935062	0.957288	1.27761	0.936255	1.09792	0.999076
P19112	Fructose-1,6-bisphosphatase 1 OS=Rattus norvegicus GN=Fbp1 PE=1 SV=2 - [F16P1_RAT]	39.12	3	10	39.5841	5.77002	1.10506	1.0204	0.967155	0.953246	1.01255	1.0324	1.04922	1.03019	0.943738
P19225	Cytochrome P450 2C70 OS=Rattus norvegicus GN=Cyp2c70 PE=2 SV=1 - [CP270_RAT]	16.77	1	6	56.1199	8.01611	1.2409	1.3124	1.20632	1.18825	1.11875	0.780418	0.845676	0.780969	0.963077
P19234	NADH dehydrogenase [ubiquinone] flavoprotein 2, mitochondrial OS=Rattus norvegicus GN=Ndufv2 PE=1 SV=2 - [NDUV2_RAT]	37.1	1	7	27.3609	6.68311	0.648604	0.943492	0.740054	0.824141	0.967637	1.13899	0.778471	0.933546	1.00242
P19511	ATP synthase subunit b, mitochondrial OS=Rattus norvegicus GN=Atp5f1 PE=1 SV=1 - [AT5F1_RAT]	26.95	1	8	28.8505	9.36377	0.845161	0.69305	0.733374	0.828218	0.899715	1.09984	1.01313	0.976186	0.937861
P19804	Nucleoside diphosphate kinase B OS=Rattus norvegicus GN=Nme2 PE=1 SV=1 - [NDKB_RAT]	46.71	4	6	17.2719	7.44482	0.871687	1.27147	0.989194	0.834368	0.822359	0.859422	1.4019	0.847566	0.966416
P19814	Trans-Golgi network integral membrane protein TGN38 OS=Rattus norvegicus GN=Ttgn1 PE=1 SV=1 - [TGON3_RAT]	17.09	3	4	38.2821	5.14795	1.39929	1.17572	1.11022	0.927892	0.945686	0.928757	1.06572	1.09439	0.821915
P19944	60S acidic ribosomal protein P1 OS=Rattus norvegicus GN=Rplp1 PE=3 SV=1 - [RLA1_RAT]	57.02	1	3	11.4907	4.32275	0.774038	1.04631	1.12855	1.10393	1.09162	0.815248	0.747445	0.841966	0.743986
P19945	60S acidic ribosomal protein P0 OS=Rattus norvegicus GN=Rplp0 PE=1 SV=2 - [RLA0_RAT]	46.37	4	11	34.1938	6.25244	1.12626	1.21191	1.16184	1.21342	1.02384	0.809503	0.861928	0.800321	0.851801
P20059	Hemopexin OS=Rattus norvegicus GN=Hpx PE=1 SV=3 - [HEMO_RAT]	24.13	1	8	51.3183	7.6499	1.04924	0.995702	1.12901	1.00381	0.961759	0.909493	1.07589	0.973406	0.984139
P20070	NADH-cytochrome b5 reductase 3 OS=Rattus norvegicus GN=Cyb5r3 PE=1 SV=2 - [NB5R3_RAT]	48.84	1	10	34.1527	8.38232	1.05457	0.920621	0.959284	1.1496	1.00024	0.976671	1.01248	1.09153	1.04173
P20611	Lysosomal acid phosphatase OS=Rattus norvegicus GN=Acp2 PE=1 SV=1 - [PPAL_RAT]	9.69	2	4	48.2884	6.63916	0.830203	0.858439	0.859071	0.986803	1.21802	1.2206	1.12768	0.952605	0.874935
P20673	Argininosuccinate lyase OS=Rattus norvegicus GN=Asl PE=2 SV=1 - [ARLY_RAT]	29.07	3	10	51.5173	6.40479	1.05599	0.990999	0.952059	0.949736	0.957711	0.973881	1.1455	0.98104	0.980647
P20788	Cytochrome b-c1 complex subunit Rieske, mitochondrial OS=Rattus norvegicus GN=Uqcrfs1 PE=1 SV=2 - [UCRI_RAT]	35.4	1	5	29.4272	8.86572	0.800832	0.850604	0.912506	0.925856	0.938645	1.13844	0.847687	0.999984	1.06103
P20816	Cytochrome P450 4A2 OS=Rattus norvegicus GN=Cyp4a2 PE=1 SV=2 - [CP4A2_RAT]	34.33	2	6	57.9319	9.1001	1.00283	0.900901	1.07921	1.32794	0.833622	0.936397	0.900658	1.03526	1.06635
P21213	Histidine ammonia-lyase OS=Rattus norvegicus GN=Hal PE=1 SV=1 - [HUTH_RAT]	20.09	2	9	72.2385	6.50732	0.980805	0.966479	1.08951	0.941474	0.985266	1.05878	1.15037	0.850382	0.943973
P21571	ATP synthase-coupling factor 6, mitochondrial OS=Rattus norvegicus GN=Atp5j PE=1 SV=1 - [ATP5J_RAT]	44.44	1	5	12.4866	9.43701	0.715102	0.707989	0.733485	0.855575	0.873044	1.10753	0.888009	1.29737	0.973836
P21775	3-ketoacyl-CoA thiolase A, peroxisomal OS=Rattus norvegicus GN=Acaa1a PE=2 SV=2 - [THIKA_RAT]	60.61	3	1	43.8057	8.22119	0.818936	0.979295	0.983771	0.975491	0.994121	0.938019	1.31785	1.0849	1.17704
P21913	Succinate dehydrogenase [ubiquinone] iron-sulfur subunit, mitochondrial OS=Rattus norvegicus GN=Sdhb PE=2 SV=2 - [DHSB_RAT]	30.14	1	7	31.8089	8.67529	0.648056	0.797406	0.730189	0.991858	1.01218	1.2506	0.949128	1.01565	1.03599
P22734	Catechol O-methyltransferase OS=Rattus norvegicus GN=Comt PE=1 SV=2 - [COMT_RAT]	48.48	1	11	29.5783	5.65576	1.06134	1.02428	1.06067	0.990936	1.04899	0.945735	1.14914	1.03533	0.973997
P22791	Hydroxymethylglutaryl-CoA synthase, mitochondrial OS=Rattus norvegicus GN=Hmgcs2 PE=2 SV=1 - [HMCS2_RAT]	36.42	3	14	56.8756	8.67529	0.745591	0.859041	0.918551	0.948633	1.02146	1.18721	0.955947	1.11019	1.01897
P23358	60S ribosomal protein L12 OS=Rattus norvegicus GN=Rpl12 PE=2 SV=1 - [RL12_RAT]	54.55	6	6	17.8346	9.42236	1.09578	1.06085	1.13083	1.43758	1.03463	0.91114	0.860912	0.888261	0.95939
P23457	3-alpha-hydroxysteroid dehydrogenase OS=Rattus norvegicus GN=Akr1c9 PE=1 SV=1 - [DIDH_RAT]	14.6	1	3	37.0039	7.09326	0.915604	1.09859	0.982185	1.22362	1.0074	1.1538	1.18815	0.903978	1.01448
P23965	Enoyl-CoA delta isomerase 1, mitochondrial OS=Rattus norvegicus GN=Eci1 PE=1 SV=1 - [ECI1_RAT]	52.6	3	10	32.234	9.53955	0.591471	0.72578	0.695784	0.902931	0.844037	1.4434	0.889935	1.03918	1.01265
P24049	60S ribosomal protein L17 OS=Rattus norvegicus GN=Rpl17 PE=2 SV=3 - [RL17_RAT]	27.17	2	4	21.3834	10.1841	1.31509	1.35766	1.39201	1.32592	1.02626	0.854813	0.727626	0.665177	0.79894
P24090	Alpha-2-HS-glycoprotein OS=Rattus norvegicus GN=Ahsg PE=1 SV=2 - [FETUA_RAT]	19.32	3	5	37.9582	6.50732	1.15612	1.02634	1.12306	0.901581	0.964279	0.861302	1.02635	0.952799	0.938793
P24268	Cathepsin D OS=Rattus norvegicus GN=Ctsd PE=1 SV=1 - [CATD_RAT]	24.32	2	7	44.6519	7.09326	0.664954	1.00241	0.933777	0.82979	1.08788	0.976636	1.14643	0.911691	0.936149
P24329	Thiosulfate sulfurtransferase OS=Rattus norvegicus GN=Tst PE=1 SV=3 - [THTR_RAT]	40.4	1	10	33.3858	7.85498	0.713772	0.975082	0.928823	0.872996	1.06302	1.0603	1.11411	1.01315	1.09968
P24368	Peptidyl-prolyl cis-trans isomerase B OS=Rattus norvegicus GN=Ppib PE=2 SV=3 - [PPIB_RAT]	46.76	1	9	23.7875	9.49561	1.26305	1.19934	1.18012	1.13379	0.932683	0.790373	0.63916	0.838736	1.05364
P24470	Cytochrome P450 2C23 OS=Rattus norvegicus GN=Cyp2c23 PE=2 SV=2 - [CP2CN_RAT]	37.04	2	13	56.3966	8.42627	1.08335	1.12906	1.14864	1.08593	0.97167	0.953761	0.855399	0.819565	1.01753
P24473	Glutathione S-transferase kappa 1 OS=Rattus norvegicus GN=Gstk1 PE=1 SV=3 - [GSTK1_RAT]	54.42	1	10	25.4763	9.0708	0.756781	0.733616	0.742724	1.03613	1.11923	1.08486	1.05941	1.10415	1.01555
P25235	Dolichyl-diphosphooligosaccharide--protein glycosyltransferase subunit 2 OS=Rattus norvegicus GN=Rpn2 PE=2 SV=2 - [RPN2_RAT]	36.13	1	18	69.035	5.97314	1.16062	1.05294	1.09539	1.23389	1.03561	0.868271	0.910912	0.876202	1.09434
P26284	Pyruvate dehydrogenase E1 component subunit alpha, somatic form, mitochondrial OS=Rattus norvegicus GN=Pdha1 PE=1 SV=2 - [ODPA_RAT]	27.18	4	8	43.1986	8.19189	0.709789	0.990962	0.765391	0.792459	1.04766	1.21963	1.12211	1.02167	0.943411
P26453-2	Isoform 2 of Basigin OS=Rattus norvegicus GN=Bsg - [BASI_RAT]	26.1	2	5	29.567	5.2749	1.09374	0.998072	1.00431	1.03705	0.998028	0.904095	0.964505	1.14354	0.962086
P26772	10 kDa heat shock protein, mitochondrial OS=Rattus norvegicus GN=Hspe1 PE=1 SV=3 - [CH10_RAT]	66.67	2	7	10.8949	8.92432	0.715285	0.851491	0.809321	0.869268	1.00636	1.17762	1.21417	1.13872	1.10901
P27364	3 beta-hydroxysteroid dehydrogenase type 5 OS=Rattus norvegicus GN=Hsd3b5 PE=2 SV=3 - [3BHS5_RAT]	37.27	5	9	42.1797	8.26514	1.03402	1.12358	1.04764	1.05863	0.910531	1.00558	0.896412	0.902076	0.978675
P27615	Lysosome membrane protein 2 OS=Rattus norvegicus GN=Scarb2 PE=1 SV=2 - [SCRB2_RAT]	19.04	1	9	54.0564	5.0083	0.799712	0.726539	0.789904	0.934825	1.04358	1.05055	1.08393	1.09485	1.00312
P27867	Sorbitol dehydrogenase OS=Rattus norvegicus GN=Sord PE=1 SV=4 - [DHSO_RAT]	26.33	3	7	38.2098	7.44482	1.11477	1.18918	0.975304	0.946298	0.994143	0.968129	1.16474	0.916822	0.936017
P28037	Cytosolic 10-formyltetrahydrofolate dehydrogenase OS=Rattus norvegicus GN=Aldh1l1 PE=1 SV=3 - [AL1L1_RAT]	33.37	2	21	98.8115	5.90967	1.08014	1.06807	0.963034	0.944442	1.01844	1.02755	1.03383	1.02226	0.986853
P28480	T-complex protein 1 subunit alpha OS=Rattus norvegicus GN=Tcp1 PE=1 SV=1 - [TCPA_RAT]	12.23	2	6	60.3217	6.21436	1.10871	1.07456	1.00415	0.900364	1.05203	0.889111	1.10393	1.01677	0.973568
P28492	Glutaminase liver isoform, mitochondrial OS=Rattus norvegicus GN=Gls2 PE=2 SV=3 - [GLSL_RAT]	20.27	1	9	66.205	7.41553	0.836034	0.792677	0.888309	0.97476	0.866949	1.12579	1.08974	1.08252	1.01209
P29147	D-beta-hydroxybutyrate dehydrogenase, mitochondrial OS=Rattus norvegicus GN=Bdh1 PE=1 SV=2 - [BDH_RAT]	50.44	1	14	38.1773	8.83643	0.802978	0.878172	0.872886	0.949133	1.00206	1.18977	0.974801	1.02517	0.937824
P29266	3-hydroxyisobutyrate dehydrogenase, mitochondrial OS=Rattus norvegicus GN=Hibadh PE=1 SV=3 - [3HIDH_RAT]	23.58	1	5	35.2796	8.47021	0.708765	0.831415	0.817818	0.822356	0.978714	1.17572	1.2061	1.02435	1.0607
P29314	40S ribosomal protein S9 OS=Rattus norvegicus GN=Rps9 PE=1 SV=4 - [RS9_RAT]	21.13	5	5	22.5776	10.6528	1.26781	1.70816	1.1931	1.65969	1.25856	0.722503	0.493529	0.340338	0.69611
P29410	Adenylate kinase 2, mitochondrial OS=Rattus norvegicus GN=Ak2 PE=2 SV=2 - [KAD2_RAT]	25.52	1	5	26.3625	6.78564	0.776165	1.03654	0.981505	1.08218	0.947157	0.857818	1.01404	0.97501	0.969144
P29419	ATP synthase subunit e, mitochondrial OS=Rattus norvegicus GN=Atp5i PE=1 SV=3 - [ATP5I_RAT]	50.7	1	3	8.24948	9.34912	0.762389	0.70882	0.778369	0.929293	0.971411	1.19408	0.87148	1.2088	1.09457
P31044	Phosphatidylethanolamine-binding protein 1 OS=Rattus norvegicus GN=Pebp1 PE=1 SV=3 - [PEBP1_RAT]	29.41	1	3	20.7884	5.79541	0.932021	0.840635	1.02837	0.888509	0.981006	1.05578	1.0339	0.90646	0.976994
P31399	ATP synthase subunit d, mitochondrial OS=Rattus norvegicus GN=Atp5h PE=1 SV=3 - [ATP5H_RAT]	47.83	3	6	18.7516	6.59521	0.833088	0.728374	0.725389	0.936338	0.920858	1.26396	0.908169	1.24056	1.00301
P32089	Tricarboxylate transport protein, mitochondrial OS=Rattus norvegicus GN=Slc25a1 PE=1 SV=1 - [TXTP_RAT]	25.08	2	6	33.8138	9.86182	0.819071	0.880838	0.824657	0.948696	1.05683	1.15524	1.00558	1.13364	1.02378
P32198	Carnitine O-palmitoyltransferase 1, liver isoform OS=Rattus norvegicus GN=Cpt1a PE=1 SV=2 - [CPT1A_RAT]	24.97	1	15	88.0687	8.54346	0.91946	0.905884	0.966219	1.00668	0.92931	1.06795	0.989716	0.951125	0.992921
P32232	Cystathionine beta-synthase OS=Rattus norvegicus GN=Cbs PE=1 SV=3 - [CBS_RAT]	4.63	1	1	61.4153	6.48096	0.712293	1.06514	0.963353	1.33385	0.999706	1.17418	0.902468	0.787882	0.81869
P32551	Cytochrome b-c1 complex subunit 2, mitochondrial OS=Rattus norvegicus GN=Uqcrc2 PE=1 SV=2 - [QCR2_RAT]	34.96	1	12	48.3662	9.14404	0.78079	0.83855	0.863506	0.940468	0.973512	1.08021	1.01665	0.970026	0.994854
P32755	4-hydroxyphenylpyruvate dioxygenase OS=Rattus norvegicus GN=Hpd PE=1 SV=3 - [HPPD_RAT]	40.46	1	12	45.0839	6.771	0.977878	0.916317	0.876871	0.908384	0.97866	1.01146	1.20037	1.04239	1.02159
P33274	Cytochrome P450 4F1 OS=Rattus norvegicus GN=Cyp4f1 PE=2 SV=1 - [CP4F1_RAT]	15.65	2	6	59.8299	6.59521	1.15809	1.08247	1.07957	1.04937	0.915783	0.985915	0.995337	0.920091	1.08788
P34058	Heat shock protein HSP 90-beta OS=Rattus norvegicus GN=Hsp90ab1 PE=1 SV=4 - [HS90B_RAT]	21.13	5	7	83.2291	5.03369	1.10004	1.09944	0.936535	0.967916	1.05877	0.965667	1.1932	0.986084	0.989174
P35213	14-3-3 protein beta/alpha OS=Rattus norvegicus GN=Ywhab PE=1 SV=3 - [1433B_RAT]	26.42	1	2	28.0368	4.88135	0.953943	0.900563	0.901411	0.846344	1.09204	1.05124	1.07428	1.03964	0.948325
P35427	60S ribosomal protein L13a OS=Rattus norvegicus GN=Rpl13a PE=1 SV=2 - [RL13A_RAT]	20.2	2	4	23.4614	11.019	1.1866	1.43865	1.12925	1.29722	1.01602	0.787522	0.682515	0.749744	0.910765
P35435	ATP synthase subunit gamma, mitochondrial OS=Rattus norvegicus GN=Atp5c1 PE=1 SV=2 - [ATPG_RAT]	34.43	4	9	30.1717	8.83643	0.843951	0.793994	0.984187	0.965556	0.943208	1.12789	0.898839	1.05716	0.977978
P35565	Calnexin OS=Rattus norvegicus GN=Canx PE=1 SV=1 - [CALX_RAT]	21.49	1	11	67.2126	4.62744	1.13255	1.10483	1.07358	1.09429	0.960957	0.872112	0.808149	0.872747	1.24048
P36365	Dimethylaniline monooxygenase [N-oxide-forming] 1 OS=Rattus norvegicus GN=Fmo1 PE=1 SV=2 - [FMO1_RAT]	35.34	1	13	59.7867	8.27979	1.23163	1.23675	1.14101	0.917187	0.720849	0.891836	0.816888	0.725656	1.016
P36511	UDP-glucuronosyltransferase 2B15 OS=Rattus norvegicus GN=Ugt2b15 PE=1 SV=1 - [UDB15_RAT]	21.51	1	2	61.0201	7.72314	1.26369	1.10263	1.3541	1.22245	1.03428	0.899553	0.600267	0.731891	1.04922
P38659	Protein disulfide-isomerase A4 OS=Rattus norvegicus GN=Pdia4 PE=1 SV=2 - [PDIA4_RAT]	45.72	2	24	72.6747	5.12256	1.11492	1.02427	1.04153	1.08177	0.983902	0.87701	0.827305	0.968501	1.06652
P38718	Mitochondrial pyruvate carrier 2 OS=Rattus norvegicus GN=Mpc2 PE=2 SV=1 - [MPC2_RAT]	22.83	1	4	14.2486	10.4771	0.56328	0.675413	0.615736	0.767849	0.917596	1.49668	1.08725	1.03296	0.982547
P38983	40S ribosomal protein SA OS=Rattus norvegicus GN=Rpsa PE=1 SV=3 - [RSSA_RAT]	34.58	1	7	32.8034	4.86865	1.0651	1.19011	1.12948	1.17416	1.05091	0.768978	0.837678	0.769908	0.810731
P41562	Isocitrate dehydrogenase [NADP] cytoplasmic OS=Rattus norvegicus GN=Idh1 PE=1 SV=1 - [IDHC_RAT]	30.68	2	11	46.7045	6.99072	0.951021	0.990549	0.962256	0.960021	0.967635	0.849612	1.30137	1.00415	1.11513
P43428	Glucose-6-phosphatase OS=Rattus norvegicus GN=G6pc PE=2 SV=1 - [G6PC_RAT]	14.29	3	3	40.5292	8.92432	1.20767	1.32157	1.84483	1.28406	1.06743	1.25567	1.05593	0.873403	1.15831
P46462	Transitional endoplasmic reticulum ATPase OS=Rattus norvegicus GN=Vcp PE=1 SV=3 - [TERA_RAT]	37.22	4	21	89.2927	5.26221	1.05188	1.22503	1.17588	1.04271	0.933897	0.904731	0.973846	0.908869	0.934717
P46953	3-hydroxyanthranilate 3,4-dioxygenase OS=Rattus norvegicus GN=Haao PE=1 SV=2 - [3HAO_RAT]	22.38	1	4	32.5613	5.8335	0.951042	1.04409	0.935545	0.930186	0.963995	1.00745	1.23788	0.970263	0.909229
P48500	Triosephosphate isomerase OS=Rattus norvegicus GN=Tpi1 PE=1 SV=2 - [TPIS_RAT]	31.33	4	5	26.8318	7.23975	0.922949	1.18882	1.08182	1.00961	1.02804	1.00192	1.20166	0.970464	1.00771
P49242	40S ribosomal protein S3a OS=Rattus norvegicus GN=Rps3a PE=1 SV=2 - [RS3A_RAT]	28.79	3	7	29.9257	9.72998	1.14232	1.19856	1.28617	1.23107	1.03	0.727012	0.972996	0.844184	0.765926
P49432	Pyruvate dehydrogenase E1 component subunit beta, mitochondrial OS=Rattus norvegicus GN=Pdhb PE=1 SV=2 - [ODPB_RAT]	38.16	1	11	38.957	6.65381	0.738004	0.828354	0.831057	0.855333	1.00543	1.27641	1.05746	1.16006	1.01565
P50123	Glutamyl aminopeptidase OS=Rattus norvegicus GN=Enpep PE=1 SV=2 - [AMPE_RAT]	11.43	2	10	107.927	5.38916	0.914035	1.0397	0.885158	0.977437	1.14131	1.07835	1.09784	1.0425	0.961516
P50137	Transketolase OS=Rattus norvegicus GN=Tkt PE=1 SV=1 - [TKT_RAT]	14.45	2	6	67.6006	7.48877	1.02841	0.968766	0.98419	0.84507	1.08144	0.876713	1.21135	1.0511	0.959645
P50399	Rab GDP dissociation inhibitor beta OS=Rattus norvegicus GN=Gdi2 PE=1 SV=2 - [GDIB_RAT]	9.44	3	4	50.5047	6.25244	1.03775	0.949104	1.01811	0.867776	1.10482	0.872342	1.02359	0.981548	0.909816
P50554	4-aminobutyrate aminotransferase, mitochondrial OS=Rattus norvegicus GN=Abat PE=1 SV=3 - [GABT_RAT]	31	1	13	56.4194	7.92822	0.790636	0.900473	0.911902	0.882035	1.02328	1.11566	1.04146	1.07333	1.05101
P51538	Cytochrome P450 3A9 OS=Rattus norvegicus GN=Cyp3a9 PE=2 SV=2 - [CP3A9_RAT]	16.1	2	6	57.7742	8.82178	1.18822	1.0618	1.23058	0.977322	0.897045	0.936956	1.03287	0.878424	0.995304
P51577	P2X purinoceptor 4 OS=Rattus norvegicus GN=P2rx4 PE=1 SV=1 - [P2RX4_RAT]	22.68	1	5	43.4728	7.6499	0.731414	0.952086	1.11812	0.821957	1.03425	1.14004	1.1668	0.931807	0.879707
P51647	Retinal dehydrogenase 1 OS=Rattus norvegicus GN=Aldh1a1 PE=1 SV=3 - [AL1A1_RAT]	12.97	6	5	54.424	7.82568	1.08204	0.913931	0.833238	1.17695	1.06498	1.00568	1.1784	0.991849	1.03757
P51869	Cytochrome P450 4F4 OS=Rattus norvegicus GN=Cyp4f4 PE=2 SV=1 - [CP4F4_RAT]	13.22	1	3	60.0112	7.35693	1.05726	0.943329	0.905589	1.0878	1.0565	1.24414	0.892377	0.787195	0.958667
P52555	Endoplasmic reticulum resident protein 29 OS=Rattus norvegicus GN=Erp29 PE=1 SV=2 - [ERP29_RAT]	32.69	2	6	28.5569	6.62451	1.06053	1.05069	1.11609	1.04462	1.0412	0.960967	0.806804	0.936406	1.11985
P52759	Ribonuclease UK114 OS=Rattus norvegicus GN=Hrsp12 PE=1 SV=3 - [UK114_RAT]	73.72	1	7	14.2946	8.104	0.878614	0.906552	0.948273	0.899598	1.01547	1.07727	1.229	1.00431	0.9489
P52873	Pyruvate carboxylase, mitochondrial OS=Rattus norvegicus GN=Pc PE=1 SV=2 - [PYC_RAT]	40.83	1	34	129.695	6.81494	0.738106	0.888667	0.856218	0.880899	0.987951	1.29492	1.02628	1.13683	1.01781
P53987	Monocarboxylate transporter 1 OS=Rattus norvegicus GN=Slc16a1 PE=1 SV=1 - [MOT1_RAT]	10.93	1	4	53.2034	8.32373	1.05356	0.94922	0.856871	1.01691	0.994297	1.0847	0.825667	1.17754	0.986776
P54311	Guanine nucleotide-binding protein G(I)/G(S)/G(T) subunit beta-1 OS=Rattus norvegicus GN=Gnb1 PE=1 SV=4 - [GBB1_RAT]	27.35	6	3	37.353	5.99854	1.06304	1.04218	0.918772	0.992849	1.02366	1.04267	1.03196	1.12223	1.0365
P54313	Guanine nucleotide-binding protein G(I)/G(S)/G(T) subunit beta-2 OS=Rattus norvegicus GN=Gnb2 PE=1 SV=4 - [GBB2_RAT]	31.18	9	3	37.3071	5.99854	1.04808	0.912307	1.04539	0.937792	1.02656	0.983013	1.06212	1.06926	0.97678
P54921	Alpha-soluble NSF attachment protein OS=Rattus norvegicus GN=Napa PE=1 SV=2 - [SNAA_RAT]	40	1	9	33.1712	5.45264	1.01894	1.078	0.766688	1.01566	1.04102	1.13507	0.98267	0.96945	0.802148
P55006	Retinol dehydrogenase 7 OS=Rattus norvegicus GN=Rdh7 PE=2 SV=1 - [RDH7_RAT]	44.48	5	7	35.7135	9.08545	1.10239	1.07079	1.08923	1.06566	0.895668	1.00152	0.8745	0.795101	1.07704
P55062	Bax inhibitor 1 OS=Rattus norvegicus GN=Tmbim6 PE=2 SV=2 - [BI1_RAT]	3.38	2	1	26.4459	8.79248	1.22286	1.18013	0.944977	0.937754	0.913218	0.730479	0.835962	1.21318	1.51735
P55159	Serum paraoxonase/arylesterase 1 OS=Rattus norvegicus GN=Pon1 PE=1 SV=3 - [PON1_RAT]	45.92	1	9	39.3331	5.22412	1.14178	1.30036	1.42001	1.00472	0.919825	0.784039	0.794435	0.815248	0.976034
P56571	ES1 protein homolog, mitochondrial OS=Rattus norvegicus PE=1 SV=2 - [ES1_RAT]	39.1	1	6	28.1549	8.92432	0.687014	0.731112	0.844098	0.923895	0.987689	1.18373	1.27244	1.2332	1.1219
P56574	Isocitrate dehydrogenase [NADP], mitochondrial OS=Rattus norvegicus GN=Idh2 PE=1 SV=2 - [IDHP_RAT]	28.98	1	12	50.9349	8.68994	0.700016	0.9245	0.945952	0.944751	0.921684	0.995389	1.06989	1.00032	0.994206
P57093	Phytanoyl-CoA dioxygenase, peroxisomal OS=Rattus norvegicus GN=Phyh PE=1 SV=2 - [PAHX_RAT]	28.99	1	9	38.5635	8.48486	0.88857	0.945986	1.0163	1.10695	0.931423	0.936093	1.04268	0.834147	1.35475
P57113	Maleylacetoacetate isomerase OS=Rattus norvegicus GN=Gstz1 PE=1 SV=2 - [MAAI_RAT]	69.44	1	9	23.9456	7.76709	0.831994	0.968965	0.867206	0.89047	1.04079	1.04214	1.15206	1.12262	1.06136
P59382	Peroxisomal membrane protein 4 OS=Rattus norvegicus GN=Pxmp4 PE=1 SV=2 - [PXMP4_RAT]	14.15	3	4	24.1208	10.0376	0.939766	0.762719	0.885233	0.940527	0.93134	0.893516	1.21444	1.15292	1.22052
P61589	Transforming protein RhoA OS=Rattus norvegicus GN=Rhoa PE=1 SV=1 - [RHOA_RAT]	40.41	5	4	21.7681	6.1001	1.07012	0.983579	1.23797	1.05955	0.960644	1.00276	0.974327	1.02017	1.14629
P61621	Protein transport protein Sec61 subunit alpha isoform 1 OS=Rattus norvegicus GN=Sec61a1 PE=2 SV=2 - [S61A1_RAT]	8.82	2	4	52.2305	8.06006	1.13411	1.0071	0.94069	1.30947	0.964315	0.968232	0.746366	0.964268	1.14091
P61805	Dolichyl-diphosphooligosaccharide--protein glycosyltransferase subunit DAD1 OS=Rattus norvegicus GN=Dad1 PE=3 SV=3 - [DAD1_RAT]	19.47	1	2	12.4886	7.07861	1.24357	1.05633	1.10635	1.31202	1.02938	0.838159	0.787888	0.752276	1.05363
P61983	14-3-3 protein gamma OS=Rattus norvegicus GN=Ywhag PE=1 SV=2 - [1433G_RAT]	24.29	1	2	28.2849	4.89404	0.923759	1.05614	0.863	0.855497	1.1097	0.967107	0.975462	1.13977	0.994968
P62076	Mitochondrial import inner membrane translocase subunit Tim13 OS=Rattus norvegicus GN=Timm13 PE=3 SV=1 - [TIM13_RAT]	26.32	1	2	10.4509	8.17725	0.792213	1.32846	0.965972	1.12798	1.04444	1.06394	1.09032	1.00419	1.08162
P62083	40S ribosomal protein S7 OS=Rattus norvegicus GN=Rps7 PE=1 SV=1 - [RS7_RAT]	21.65	2	3	22.1133	10.0962	1.17116	1.37269	1.79379	1.36796	1.10671	0.598521	0.65771	0.556958	0.466706
P62243	40S ribosomal protein S8 OS=Rattus norvegicus GN=Rps8 PE=1 SV=2 - [RS8_RAT]	28.85	4	5	24.1902	10.3159	1.09562	1.19867	1.18072	1.42598	0.967496	0.658324	0.814523	0.775658	0.788607
P62250	40S ribosomal protein S16 OS=Rattus norvegicus GN=Rps16 PE=1 SV=2 - [RS16_RAT]	23.29	7	4	16.435	10.2134	1.38217	1.35522	1.40252	1.46311	1.133	0.493495	0.676307	0.871974	0.584824
P62260	14-3-3 protein epsilon OS=Rattus norvegicus GN=Ywhae PE=1 SV=1 - [1433E_RAT]	27.06	1	4	29.1554	4.7417	1.0478	1.00182	0.946746	0.96668	1.05596	0.850248	1.09602	1.16113	0.952075
P62278	40S ribosomal protein S13 OS=Rattus norvegicus GN=Rps13 PE=1 SV=2 - [RS13_RAT]	41.06	4	6	17.2117	10.5356	1.22707	1.60286	1.49281	1.22602	0.970452	0.564765	0.578359	0.617262	0.64739
P62282	40S ribosomal protein S11 OS=Rattus norvegicus GN=Rps11 PE=1 SV=3 - [RS11_RAT]	30.38	3	5	18.419	10.3013	1.20221	1.52166	1.15855	1.31158	1.00547	0.755644	0.713368	0.496253	0.745608
P62332	ADP-ribosylation factor 6 OS=Rattus norvegicus GN=Arf6 PE=1 SV=2 - [ARF6_RAT]	45.71	4	5	20.0694	8.95361	1.19056	1.13302	1.14041	0.98044	1.07112	1.00921	1.12115	1.08169	0.908616
P62494	Ras-related protein Rab-11A OS=Rattus norvegicus GN=Rab11a PE=1 SV=3 - [RB11A_RAT]	16.2	2	3	24.3784	6.56592	0.922965	0.967271	1.02767	0.889667	1.00501	0.98372	1.01943	1.05418	0.918492
P62718	60S ribosomal protein L18a OS=Rattus norvegicus GN=Rpl18a PE=2 SV=1 - [RL18A_RAT]	22.73	2	4	20.7189	10.7114	1.14292	1.21555	1.19914	1.38502	1.00282	0.750534	0.750641	0.730896	0.878793
P62804	Histone H4 OS=Rattus norvegicus GN=Hist1h4b PE=1 SV=2 - [H4_RAT]	31.07	1	3	11.3604	11.356	1.08855	0.853458	0.873718	1.57946	0.833451	0.887242	0.90309	1.15209	1.04323
P62832	60S ribosomal protein L23 OS=Rattus norvegicus GN=Rpl23 PE=2 SV=1 - [RL23_RAT]	25.71	1	3	14.8561	10.5063	1.22069	1.66297	1.32096	1.42478	0.834839	0.662353	0.595608	0.725097	0.705602
P62890	60S ribosomal protein L30 OS=Rattus norvegicus GN=Rpl30 PE=3 SV=2 - [RL30_RAT]	61.74	2	7	12.7757	9.62744	1.10241	1.20991	1.26356	1.36035	0.999622	0.749704	0.740717	0.79235	0.800641
P62907	60S ribosomal protein L10a OS=Rattus norvegicus GN=Rpl10a PE=1 SV=2 - [RL10A_RAT]	32.26	7	7	24.8155	9.93506	1.20748	1.25378	1.30458	1.44676	1.04221	0.577901	0.717069	0.777826	0.855746
P62909	40S ribosomal protein S3 OS=Rattus norvegicus GN=Rps3 PE=1 SV=1 - [RS3_RAT]	58.02	2	12	26.6574	9.65674	1.19507	1.18177	1.1722	1.37033	1.04495	0.7615	0.751992	0.704525	0.794351
P62944	AP-2 complex subunit beta OS=Rattus norvegicus GN=Ap2b1 PE=1 SV=1 - [AP2B1_RAT]	19.42	2	10	104.486	5.37646	1.12408	1.07739	1.06136	1.04072	1.1058	1.00652	0.957811	1.13344	0.970816
P62963	Profilin-1 OS=Rattus norvegicus GN=Pfn1 PE=1 SV=2 - [PROF1_RAT]	35.71	1	4	14.9475	8.27979	0.94524	0.979377	1.14163	1.02091	1.05527	0.987031	1.23717	1.01378	0.956992
P62982	Ubiquitin-40S ribosomal protein S27a OS=Rattus norvegicus GN=Rps27a PE=1 SV=2 - [RS27A_RAT]	28.21	10	3	17.9395	9.64209	0.799308	0.969267	0.999487	1.00795	0.971864	0.993532	1.16329	1.07013	0.891287
P63018	Heat shock cognate 71 kDa protein OS=Rattus norvegicus GN=Hspa8 PE=1 SV=1 - [HSP7C_RAT]	34.67	10	12	70.8272	5.51611	1.03559	1.012	0.999797	0.983253	1.06854	0.97274	1.12427	1.13498	1.07566
P63031	Mitochondrial pyruvate carrier 1 OS=Rattus norvegicus GN=Mpc1 PE=2 SV=1 - [MPC1_RAT]	7.34	1	1	12.4463	9.61279	0.657121	0.5408	0.54963	0.760483	0.972348	1.60361	0.981389	0.984531	0.937104
P63039	60 kDa heat shock protein, mitochondrial OS=Rattus norvegicus GN=Hspd1 PE=1 SV=1 - [CH60_RAT]	63.35	3	24	60.9174	6.17627	0.713015	0.823443	0.849801	0.869684	0.999985	1.23067	1.09649	1.09015	1.01391
P63095	Guanine nucleotide-binding protein G(s) subunit alpha isoforms short OS=Rattus norvegicus GN=Gnas PE=1 SV=1 - [GNAS2_RAT]	14.97	9	4	45.6349	5.96045	0.884195	0.994597	1.00497	0.917197	1.09259	1.09587	0.966821	1.08683	0.990813
P63102	14-3-3 protein zeta/delta OS=Rattus norvegicus GN=Ywhaz PE=1 SV=1 - [1433Z_RAT]	33.06	1	4	27.7537	4.79248	0.933222	0.945928	0.989702	0.916694	1.03185	0.894083	1.10573	1.1328	1.04455
P63245	Guanine nucleotide-binding protein subunit beta-2-like 1 OS=Rattus norvegicus GN=Gnb2l1 PE=1 SV=3 - [GBLP_RAT]	60.57	1	14	35.0546	7.69385	1.12289	1.27236	1.30863	1.26416	1.0237	0.676029	0.85801	0.762136	0.713237
P67779	Prohibitin OS=Rattus norvegicus GN=Phb PE=1 SV=1 - [PHB_RAT]	65.07	5	14	29.8019	5.75732	0.828738	0.823429	0.680695	0.893036	0.997468	1.21376	0.947439	1.0285	0.907827
P68035	Actin, alpha cardiac muscle 1 OS=Rattus norvegicus GN=Actc1 PE=2 SV=1 - [ACTC_RAT]	30.24	5	2	41.9919	5.38916	1.10912	0.883601	1.1098	0.955488	0.972827	0.957108	1.13445	1.33829	0.91177
P68255	14-3-3 protein theta OS=Rattus norvegicus GN=Ywhaq PE=1 SV=1 - [1433T_RAT]	17.96	2	2	27.7608	4.77979	1.07473	0.968944	1.04425	1.03697	1.01826	0.860384	1.52224	0.965589	0.913864
P69897	Tubulin beta-5 chain OS=Rattus norvegicus GN=Tubb5 PE=1 SV=1 - [TBB5_RAT]	27.7	1	1	49.639	4.89404	1.10046	1.01836	0.966474	1.12568	1.1501	0.900432	0.98223	1.1854	0.935377
P70473	Alpha-methylacyl-CoA racemase OS=Rattus norvegicus GN=Amacr PE=1 SV=3 - [AMACR_RAT]	39.27	4	9	41.8015	6.84424	0.69066	0.988355	0.969481	0.865842	1.00402	1.10862	1.33916	0.925457	1.08409
P70580	Membrane-associated progesterone receptor component 1 OS=Rattus norvegicus GN=Pgrmc1 PE=1 SV=3 - [PGRC1_RAT]	59.49	1	7	21.5847	4.60205	1.22332	1.13696	1.0857	1.19912	0.983309	0.925705	0.783559	1.13565	1.04698
P70584	Short/branched chain specific acyl-CoA dehydrogenase, mitochondrial OS=Rattus norvegicus GN=Acadsb PE=1 SV=1 - [ACDSB_RAT]	24.07	2	6	47.7933	8.06006	0.771137	0.892143	0.947539	0.982886	0.958322	1.17969	1.20328	0.897145	1.08425
P79599	Mature alpha chain of major histocompatibility complex class I antigen (Fragment) OS=Rattus norvegicus GN=RT1-EC2 PE=2 SV=1 - [P79599_RAT]	10.14	64	1	39.1973	5.2749	1.12741	1.04912	1.25197	1.01328	0.837251	0.915008	0.9307	1.05929	0.963652
P80067	Dipeptidyl peptidase 1 OS=Rattus norvegicus GN=Ctsc PE=1 SV=3 - [CATC_RAT]	20.35	1	8	52.2017	6.88818	0.91429	1.06046	0.891596	1.00415	1.0667	0.842647	1.2135	0.96719	0.807082
P80254	D-dopachrome decarboxylase OS=Rattus norvegicus GN=Ddt PE=1 SV=3 - [DOPD_RAT]	32.2	1	3	13.1248	6.53662	0.990608	1.0352	1.06049	1.01385	1.10565	1.05209	1.50206	1.02482	0.98097
P80299	Bifunctional epoxide hydrolase 2 OS=Rattus norvegicus GN=Ephx2 PE=1 SV=1 - [HYES_RAT]	38.81	2	15	62.2996	6.18896	0.890515	0.909391	0.930848	1.09601	0.960027	1.01658	1.12454	1.12097	1.30434
P80432	Cytochrome c oxidase subunit 7C, mitochondrial OS=Rattus norvegicus GN=Cox7c PE=1 SV=2 - [COX7C_RAT]	14.29	1	1	7.36993	11.0044	0.736756	0.755459	0.691718	0.858067	0.939119	1.1562	0.813762	1.04827	0.863996
P81155	Voltage-dependent anion-selective channel protein 2 OS=Rattus norvegicus GN=Vdac2 PE=1 SV=2 - [VDAC2_RAT]	44.07	2	8	31.7256	7.48877	0.720546	0.906383	0.83631	1.04208	1.00165	1.02937	1.1752	0.838078	1.0444
P83732	60S ribosomal protein L24 OS=Rattus norvegicus GN=Rpl24 PE=1 SV=1 - [RL24_RAT]	8.28	1	1	17.7679	11.2534	1.22098	1.17093	1.30524	1.30207	1.03007	0.679344	0.821754	0.904056	0.944024
P84092	AP-2 complex subunit mu OS=Rattus norvegicus GN=Ap2m1 PE=1 SV=1 - [AP2M1_RAT]	14.25	1	6	49.623	9.53955	1.14893	0.976285	1.00157	0.956426	1.08233	0.95285	1	0.925869	0.934564
P84100	60S ribosomal protein L19 OS=Rattus norvegicus GN=Rpl19 PE=1 SV=1 - [RL19_RAT]	12.76	1	2	23.4512	11.4731	1.10308	1.14852	1.63817	1.50151	1.02724	0.385045	0.765652	0.91354	0.648396
P84817	Mitochondrial fission 1 protein OS=Rattus norvegicus GN=Fis1 PE=1 SV=1 - [FIS1_RAT]	15.13	1	2	16.984	8.52881	0.868811	0.959165	0.9473	1.02146	1.02671	0.877236	1.24369	1.23147	1.03729
P85007	Immediate early response 3-interacting protein 1 OS=Rattus norvegicus GN=Ier3ip1 PE=2 SV=1 - [IR3IP_RAT]	24.39	2	1	8.99295	8.22119	0.872965	0.941309	1.04635	0.898926	0.954253	0.789643	0.967509	1.09243	1.03023
P85834	Elongation factor Tu, mitochondrial OS=Rattus norvegicus GN=Tufm PE=1 SV=1 - [EFTU_RAT]	43.36	1	17	49.491	7.56201	0.774666	0.873258	0.885617	0.930922	0.974449	1.09256	1.04646	0.963736	1.05598
P85968	6-phosphogluconate dehydrogenase, decarboxylating OS=Rattus norvegicus GN=Pgd PE=1 SV=1 - [6PGD_RAT]	16.36	3	6	53.202	7.02002	0.968863	0.991411	0.762846	0.901939	1.21318	1.03824	1.00911	1.27896	0.873251
P97519	Hydroxymethylglutaryl-CoA lyase, mitochondrial OS=Rattus norvegicus GN=Hmgcl PE=2 SV=1 - [HMGCL_RAT]	41.85	1	9	34.1697	8.41162	0.721265	0.838976	0.867998	0.876219	0.999846	1.17328	1.25601	1.15269	1.07839
P97524	Very long-chain acyl-CoA synthetase OS=Rattus norvegicus GN=Slc27a2 PE=1 SV=1 - [S27A2_RAT]	44.68	4	24	70.6485	8.5874	0.981559	0.96247	1.02817	1.11526	0.920927	0.946676	0.805013	1.0908	1.08195
P97532	3-mercaptopyruvate sulfurtransferase OS=Rattus norvegicus GN=Mpst PE=1 SV=3 - [THTM_RAT]	29.29	1	6	32.9194	6.31592	0.736654	0.869383	0.862505	0.900622	1.03269	1.0935	1.26505	1.1564	1.09017
P97576	GrpE protein homolog 1, mitochondrial OS=Rattus norvegicus GN=Grpel1 PE=1 SV=2 - [GRPE1_RAT]	9.22	1	2	24.2819	8.38232	0.742188	0.625252	0.661397	0.953801	0.887628	1.2445	1.12208	1.11888	1.06045
P97612	Fatty-acid amide hydrolase 1 OS=Rattus norvegicus GN=Faah PE=1 SV=1 - [FAAH1_RAT]	40.24	1	15	63.3156	8.14795	1.07083	1.0054	1.05921	1.07286	1.04116	1.0341	0.922667	1.06086	1.06007
P97852	Peroxisomal multifunctional enzyme type 2 OS=Rattus norvegicus GN=Hsd17b4 PE=1 SV=3 - [DHB4_RAT]	54.15	2	26	79.378	8.57275	0.835625	0.799484	0.890135	1.01464	1.00344	0.984115	1.21753	1.12766	1.11945
Q00715	Histone H2B type 1 OS=Rattus norvegicus PE=1 SV=2 - [H2B1_RAT]	19.2	11	2	13.9816	10.3599	1.24251	0.985613	1.05543	1.77168	0.852383	0.985256	0.723263	0.982452	0.920485
Q01177	Plasminogen OS=Rattus norvegicus GN=Plg PE=2 SV=2 - [PLMN_RAT]	17.86	2	10	90.4769	7.07861	0.942419	1.01579	1.10355	1.07528	0.952813	0.922677	1.10426	0.930938	1.18639
Q02974	Ketohexokinase OS=Rattus norvegicus GN=Khk PE=1 SV=1 - [KHK_RAT]	21.48	2	3	32.7285	6.66846	1.01486	1.15212	0.907174	1.00407	1.08067	0.989357	1.00063	1.03017	0.848379
Q03336	Regucalcin OS=Rattus norvegicus GN=Rgn PE=1 SV=3 - [RGN_RAT]	34.45	1	9	33.3684	5.46533	1.16529	1.16595	1.1238	0.995854	0.997411	0.923471	1.33053	0.942954	0.850764
Q05962	ADP/ATP translocase 1 OS=Rattus norvegicus GN=Slc25a4 PE=1 SV=3 - [ADT1_RAT]	42.62	3	4	32.9682	9.78857	0.680406	0.882639	1.18936	0.867713	0.86789	0.906467	1.24305	1.03949	0.936923
Q06647	ATP synthase subunit O, mitochondrial OS=Rattus norvegicus GN=Atp5o PE=1 SV=1 - [ATPO_RAT]	47.42	1	8	23.3828	10.0229	0.763207	0.778405	0.72433	0.918879	0.955243	1.17209	0.887071	1.13019	0.991026
Q06884	Cytochrome P-450 OS=Rattus norvegicus GN=Cyp3a73 PE=2 SV=1 - [Q06884_RAT]	17.93	3	3	57.6379	8.67529	1.23532	1.03493	1.14791	0.931432	0.90606	0.886528	0.964973	0.925805	1.13084
Q06QE9	NADH-ubiquinone oxidoreductase chain 2 OS=Rattus norvegicus GN=Mt-nd2 PE=3 SV=1 - [Q06QE9_RAT]	2.6	2	1	38.5718	9.81787	0.643644	0.85201	0.754792	0.690863	1.06749	1.2685	0.908211	0.964616	0.859321
Q06QG6	NADH-ubiquinone oxidoreductase chain 5 OS=Rattus norvegicus GN=Mt-nd5 PE=3 SV=1 - [Q06QG6_RAT]	9.69	8	5	68.5419	9.26123	0.686454	0.831715	0.859907	0.78584	0.926775	1.12989	0.991966	0.961351	0.970636
Q07066	Peroxisomal membrane protein 2 OS=Rattus norvegicus GN=Pxmp2 PE=1 SV=2 - [PXMP2_RAT]	27.84	3	6	22.5622	10.1987	0.753161	0.777717	0.828646	0.900861	1.0382	0.935108	1.43268	1.20327	1.24904
Q07523	Hydroxyacid oxidase 2 OS=Rattus norvegicus GN=Hao2 PE=1 SV=2 - [HAOX2_RAT]	44.76	1	13	39.1764	7.63525	0.803571	1.17095	1.119	0.985328	0.921829	1.07528	1.42386	1.00721	1.03943
Q08163	Adenylyl cyclase-associated protein 1 OS=Rattus norvegicus GN=Cap1 PE=1 SV=3 - [CAP1_RAT]	15.61	1	4	51.5565	7.51807	0.821229	1.14112	1.02118	1.00592	0.99803	0.976543	1.03208	1.04995	1.18134
Q09073	ADP/ATP translocase 2 OS=Rattus norvegicus GN=Slc25a5 PE=1 SV=3 - [ADT2_RAT]	48.99	4	3	32.8801	9.72998	0.773456	0.873641	0.826603	0.895828	0.952126	1.1772	0.98244	0.95354	0.938856
Q09325	Alpha-1,3-mannosyl-glycoprotein 2-beta-N-acetylglucosaminyltransferase OS=Rattus norvegicus GN=Mgat1 PE=2 SV=1 - [MGAT1_RAT]	10.51	1	4	51.5536	8.88037	1.479	1.05916	1.25887	0.964768	0.967697	0.860897	0.785174	0.964401	0.856789
Q0D2L3	Agmatinase, mitochondrial OS=Rattus norvegicus GN=Agmat PE=2 SV=1 - [SPEB_RAT]	17.85	1	5	37.9634	7.15186	0.890509	0.936795	0.761467	1.00552	0.969998	1.12327	1.02965	0.925545	1.04074
Q0QEW8	60S ribosomal protein L18 (Fragment) OS=Rattus norvegicus GN=Rpl18 PE=2 SV=1 - [Q0QEW8_RAT]	14.55	3	2	18.8587	11.8833	1.39433	1.16372	1.44493	1.76656	1.09655	0.794138	0.674175	0.812382	0.900205
Q0VGK3	Glycerate kinase OS=Rattus norvegicus GN=Glyctk PE=2 SV=1 - [GLCTK_RAT]	8.41	1	2	55.153	6.27783	0.997039	0.986086	1.01845	1.00697	0.978394	1.15396	1.25597	1.01326	0.99489
Q10758	Keratin, type II cytoskeletal 8 OS=Rattus norvegicus GN=Krt8 PE=1 SV=3 - [K2C8_RAT]	16.56	3	7	53.9853	5.99854	0.909955	0.797176	0.808702	0.948528	1.00255	1.16164	1.37331	0.901927	0.945033
Q2M2R8	Peroxisomal targeting signal 1 receptor OS=Rattus norvegicus GN=Pex5 PE=1 SV=2 - [PEX5_RAT]	12.81	4	6	70.9778	4.56396	0.839724	0.95129	0.919465	0.906204	1.00638	1.13822	1.14815	1.12115	1.1211
Q2TA68	Dynamin-like 120 kDa protein, mitochondrial OS=Rattus norvegicus GN=Opa1 PE=1 SV=1 - [OPA1_RAT]	16.35	2	11	111.238	7.53271	0.931211	0.971777	1.05393	1.13457	0.967502	1.04982	1.03048	1.0157	0.975371
Q2YDU8	Protein spinster homolog 1 OS=Rattus norvegicus GN=Spns1 PE=2 SV=2 - [SPNS1_RAT]	9.28	1	3	56.7598	6.91748	0.798861	0.854403	0.964982	0.943705	1.05518	1.19471	1.11406	1.03432	0.902491
Q31274	Rat MHC class I RT1 (RT16) mRNA (u haplotype), 3' end. (Fragment) OS=Rattus norvegicus GN=RT1-EC2 PE=2 SV=1 - [Q31274_RAT]	20.95	78	3	33.4977	6.18896	1.07001	0.959394	1.04118	1.11536	1.03593	1.03997	0.802133	0.981433	1.091
Q3B8N9	Biphenyl hydrolase-like (Serine hydrolase) OS=Rattus norvegicus GN=Bphl PE=2 SV=1 - [Q3B8N9_RAT]	25.43	1	7	32.8021	8.79248	0.808698	0.803683	0.925952	1.00388	0.999696	1.20033	0.974534	1.2069	1.00636
Q3KR86	Mitochondrial inner membrane protein (Fragment) OS=Rattus norvegicus GN=Immt PE=1 SV=1 - [IMMT_RAT]	29.89	1	12	67.1352	5.79541	0.729585	0.902583	0.800717	0.937062	0.996012	1.09583	0.993772	0.998606	0.968539
Q3KR94	Vitronectin OS=Rattus norvegicus GN=Vtn PE=2 SV=1 - [Q3KR94_RAT]	12.97	3	4	54.6902	6.04932	1.09669	1.18892	1.16725	0.906496	1.11829	0.909039	0.928872	0.967136	0.921032
Q3KRE0	ATPase family AAA domain-containing protein 3 OS=Rattus norvegicus GN=Atad3 PE=1 SV=1 - [ATAD3_RAT]	14.55	1	6	66.7175	9.29053	0.788379	0.897111	0.899763	1.02559	0.957797	1.08844	1.16187	0.992929	0.975281
Q3KRE2	Methyltransferase like 7A OS=Rattus norvegicus GN=Mettl7a PE=2 SV=1 - [Q3KRE2_RAT]	28.28	2	5	28.1234	8.45557	0.969316	0.969463	0.837624	1.06888	0.912499	1.08813	0.876463	0.893162	0.945708
Q3KRF2	High density lipoprotein binding protein OS=Rattus norvegicus GN=Hdlbp PE=2 SV=1 - [Q3KRF2_RAT]	4.02	2	3	141.608	6.94678	1.04291	1.23	1.03553	1.13918	1.07855	0.915548	0.952715	0.82247	0.790209
Q3MIB4	Lon protease homolog 2, peroxisomal OS=Rattus norvegicus GN=Lonp2 PE=1 SV=2 - [LONP2_RAT]	29.23	3	17	94.3342	7.2251	0.846621	0.877821	0.978152	0.934451	0.928853	1.04978	1.29544	1.16491	1.10559
Q3MIE4	Synaptic vesicle membrane protein VAT-1 homolog OS=Rattus norvegicus GN=Vat1 PE=1 SV=1 - [VAT1_RAT]	27.97	1	8	43.091	6.62451	0.970812	0.920771	0.99678	0.988864	1.03004	1.03343	0.93227	0.959942	0.947109
Q497B0	Omega-amidase NIT2 OS=Rattus norvegicus GN=Nit2 PE=1 SV=1 - [NIT2_RAT]	39.86	1	9	30.6817	7.29834	0.858319	1.03005	0.918187	0.896852	1.02143	1.01634	1.07087	0.920049	0.985142
Q498C8	Protein RER1 OS=Rattus norvegicus GN=Rer1 PE=2 SV=1 - [RER1_RAT]	18.88	1	3	22.9729	9.51025	1.32658	0.975262	1.10216	0.967589	0.912532	0.947513	0.768432	0.97931	0.918482
Q498D5	Regulator of microtubule dynamics protein 2 OS=Rattus norvegicus GN=Rmdn2 PE=2 SV=1 - [RMD2_RAT]	13.59	1	5	47.1874	7.10791	1.13712	1.23853	1.21745	1.11134	1.04524	0.769	0.769584	1.00018	1.2067
Q499N5	Acyl-CoA synthetase family member 2, mitochondrial OS=Rattus norvegicus GN=Acsf2 PE=2 SV=1 - [ACSF2_RAT]	15.77	1	7	67.8429	8.11865	0.844063	0.933006	1.02843	0.914134	1.05107	1.03015	1.17184	1.07836	1.05196
Q4FZT0	Stomatin-like protein 2 OS=Rattus norvegicus GN=Stoml2 PE=1 SV=1 - [STML2_RAT]	35.69	1	8	38.3902	8.63135	0.776399	0.833162	0.883979	0.920746	0.996917	1.1192	1.14685	1.00791	0.970784
Q4FZY1	Cd68 molecule OS=Rattus norvegicus GN=Cd68 PE=2 SV=1 - [Q4FZY1_RAT]	5.45	1	2	35.375	9.49561	0.795107	0.926694	0.777176	0.931041	1.03655	1.13895	0.992823	1.04667	1.00957
Q4KLP0	Probable 2-oxoglutarate dehydrogenase E1 component DHKTD1, mitochondrial OS=Rattus norvegicus GN=Dhtkd1 PE=2 SV=1 - [DHTK1_RAT]	15.65	2	8	102.576	7.03467	0.747018	0.807437	0.948498	0.823244	0.962192	1.29484	1.17505	0.940112	1.07877
Q4KLZ6	Bifunctional ATP-dependent dihydroxyacetone kinase/FAD-AMP lyase (cyclizing) OS=Rattus norvegicus GN=Dak PE=1 SV=1 - [DHAK_RAT]	34.43	1	14	59.4063	7.51807	1.03659	0.900829	0.927589	0.934123	0.989237	0.986247	1.03595	1.12786	0.938634
Q4KM74	Vesicle-trafficking protein SEC22b OS=Rattus norvegicus GN=Sec22b PE=1 SV=3 - [SC22B_RAT]	10.23	1	2	24.7248	8.51416	1.244	1.23349	1.24089	1.01514	0.949018	1.17023	0.93018	1.1059	1.08822
Q4KMA8	Endoplasmic reticulum aminopeptidase 1 OS=Rattus norvegicus GN=Erap1 PE=2 SV=1 - [Q4KMA8_RAT]	12.47	2	10	106.367	6.50732	1.02989	1.01258	0.987357	0.972503	0.982706	1.02755	0.898262	0.733019	1.09825
Q4QQW3	Hydroxyacid-oxoacid transhydrogenase, mitochondrial OS=Rattus norvegicus GN=Adhfe1 PE=1 SV=1 - [HOT_RAT]	20.99	1	7	50.1935	7.54736	0.820645	0.860469	0.899652	1.02844	0.999878	1.18464	1.03087	0.740361	1.033
Q4QQW7	Cytochrome P450, family 2, subfamily c, polypeptide 7 OS=Rattus norvegicus GN=Cyp2c7 PE=2 SV=1 - [Q4QQW7_RAT]	50.61	3	13	56.1366	8.44092	1.02501	0.904914	0.948587	1.26027	1.06296	0.946293	0.767539	0.854676	1.03466
Q4V7D1	Signal sequence receptor, alpha OS=Rattus norvegicus GN=Ssr1 PE=2 SV=1 - [Q4V7D1_RAT]	29.27	2	5	32.1872	4.43701	1.07036	1.06965	1.14789	1.17587	0.99184	0.825837	0.830596	0.959587	1.0626
Q4V8F9	Hydroxysteroid dehydrogenase-like protein 2 OS=Rattus norvegicus GN=Hsdl2 PE=2 SV=1 - [HSDL2_RAT]	21.56	1	10	58.3069	6.18896	0.871483	0.842825	0.859086	0.867807	0.889852	1.09768	1.02138	0.957666	1.11039
Q4V8I6	Ribosomal protein L11 OS=Rattus norvegicus GN=Rpl11 PE=2 SV=1 - [Q4V8I6_RAT]	17.96	2	3	19.0121	9.80322	1.2719	1.29237	1.38197	1.57604	1.08883	0.760635	0.648579	0.828723	0.756192
Q4V8I9	UDP-glucose pyrophosphorylase 2 OS=Rattus norvegicus GN=Ugp2 PE=2 SV=1 - [Q4V8I9_RAT]	13.98	2	6	56.9878	7.60596	1.10994	1.20101	0.972249	1.06934	0.953975	0.932417	1.00411	0.976427	1.05337
Q4V8K1	Metalloreductase STEAP4 OS=Rattus norvegicus GN=Steap4 PE=1 SV=1 - [STEA4_RAT]	29.57	2	10	52.7307	9.12939	1.07718	0.874661	0.978575	1.12373	1.06679	1.00044	0.981094	1.03079	1.10639
Q561S0	NADH dehydrogenase [ubiquinone] 1 alpha subcomplex subunit 10, mitochondrial OS=Rattus norvegicus GN=Ndufa10 PE=1 SV=1 - [NDUAA_RAT]	33.24	2	7	40.4676	7.79639	0.74286	0.771089	0.966997	1.01486	1.02349	1.21768	1.10156	1.05732	1.00003
Q562C3	Glycine C-acetyltransferase (2-amino-3-ketobutyrate-coenzyme A ligase) OS=Rattus norvegicus GN=Gcat PE=2 SV=1 - [Q562C3_RAT]	9.38	2	2	45.1942	7.6499	0.986905	1.01842	1.04924	0.921137	1.14206	0.952607	1.10749	0.872289	1.08219
Q562C4	Methyltransferase-like protein 7B OS=Rattus norvegicus GN=Mettl7b PE=1 SV=1 - [MET7B_RAT]	46.31	1	8	27.8855	8.27979	1.09292	1.10872	1.18954	1.12341	0.939283	0.95258	0.944556	0.915491	1.00829
Q58FK9	Kynurenine--oxoglutarate transaminase 3 OS=Rattus norvegicus GN=Ccbl2 PE=2 SV=1 - [KAT3_RAT]	24.23	2	9	51.0113	8.35303	0.774509	0.8829	0.901899	0.892448	0.94256	1.06749	1.20049	0.932671	1.05301
Q5BJK8	Golgi integral membrane protein 4 OS=Rattus norvegicus GN=Golim4 PE=1 SV=2 - [GOLI4_RAT]	5.36	2	2	76.5506	4.85596	2.35682	0.895558	1.14727	0.56969	0.911865	0.902895	0.909566	1.02871	0.818024
Q5BJY9	Keratin, type I cytoskeletal 18 OS=Rattus norvegicus GN=Krt18 PE=1 SV=3 - [K1C18_RAT]	24.35	1	7	47.7323	5.26221	0.949581	0.823868	0.909151	1.06386	0.979683	1.04523	1.38626	0.906076	0.810135
Q5BJZ3	Nicotinamide nucleotide transhydrogenase OS=Rattus norvegicus GN=Nnt PE=2 SV=1 - [Q5BJZ3_RAT]	28.45	1	27	113.796	7.88428	0.666778	0.75993	0.829108	0.848137	0.990801	1.19873	0.988242	1.0889	0.994809
Q5BK09	DNA damage-regulated autophagy modulator protein 2 OS=Rattus norvegicus GN=Dram2 PE=2 SV=1 - [DRAM2_RAT]	16.48	1	3	30.1526	7.76709	0.965736	1.08937	0.866343	1.03033	1.00448	1.11716	0.83732	0.775598	0.986641
Q5BK17	Iodotyrosine dehalogenase 1 OS=Rattus norvegicus GN=Iyd PE=2 SV=1 - [IYD1_RAT]	22.81	1	5	32.8252	6.55127	1.07039	1.08571	0.995891	1.04295	0.991716	0.870734	0.860426	1.17494	1.06386
Q5BK63	NADH dehydrogenase [ubiquinone] 1 alpha subcomplex subunit 9, mitochondrial OS=Rattus norvegicus GN=Ndufa9 PE=1 SV=2 - [NDUA9_RAT]	18.83	1	6	42.5323	9.81787	0.780514	0.784236	0.853761	0.927391	0.983121	1.28606	0.80819	0.723434	1.03379
Q5EB77	Ras-related protein Rab-18 OS=Rattus norvegicus GN=Rab18 PE=2 SV=1 - [RAB18_RAT]	47.57	1	7	22.9616	5.23682	1.10921	0.903501	1.01921	1.0696	1.1143	0.982341	0.795377	1.14872	0.953351
Q5EB99	Cytochrome P450-like OS=Rattus norvegicus GN=LOC246070 PE=2 SV=1 - [Q5EB99_RAT]	39.39	8	13	56.0477	7.44482	1.00593	1.01512	1.00127	1.09853	0.955097	0.934088	0.783376	0.829912	1.12081
Q5EBA4	Nipsnap1 protein (Fragment) OS=Rattus norvegicus GN=Nipsnap1 PE=2 SV=1 - [Q5EBA4_RAT]	34.63	2	7	33.194	9.37842	0.628497	0.721192	0.800852	0.904429	0.990495	1.1534	0.856073	0.969181	0.98855
Q5EBA8	Proton-coupled folate transporter OS=Rattus norvegicus GN=Slc46a1 PE=2 SV=1 - [PCFT_RAT]	2.83	1	1	50.0626	8.52881	0.845394	1.13603	1.11532	0.924765	1.05927	1.07703	1.14577	0.920436	0.890896
Q5EBA9	Suclg2 protein (Fragment) OS=Rattus norvegicus GN=Suclg2 PE=2 SV=1 - [Q5EBA9_RAT]	42.38	5	12	41.6948	5.84619	0.710808	0.829475	0.898386	0.965438	0.960618	1.18491	1.18719	1.08592	1.04851
Q5FVG4	Protein Slc25a22 OS=Rattus norvegicus GN=Slc25a22 PE=2 SV=1 - [Q5FVG4_RAT]	20.09	1	3	24.6238	8.60205	0.830078	0.804276	0.900985	0.826313	0.996636	1.1042	1.09238	1.08145	1.01542
Q5FVI6	V-type proton ATPase subunit C 1 OS=Rattus norvegicus GN=Atp6v1c1 PE=2 SV=1 - [VATC1_RAT]	13.35	1	4	43.8729	7.45947	1.04206	1.27086	0.97559	1.04859	1.12283	1.28878	1.06568	0.97213	0.851994
Q5FVL2	ER membrane protein complex subunit 8 OS=Rattus norvegicus GN=Emc8 PE=2 SV=1 - [EMC8_RAT]	14.98	1	2	23.3904	6.15088	0.915928	0.862924	0.990045	1.1078	0.954182	1.00347	1.26818	0.980038	1.04767
Q5FVQ4	Malectin OS=Rattus norvegicus GN=Mlec PE=2 SV=1 - [MLEC_RAT]	32.99	1	9	32.3978	5.5542	1.17798	1.01816	1.09836	1.11891	0.964628	0.815773	0.879574	0.909373	1.0859
Q5FVR5	Acyl-coenzyme A amino acid N-acyltransferase 2 OS=Rattus norvegicus GN=Acnat2 PE=2 SV=1 - [ACNT2_RAT]	17.94	1	6	45.9809	8.32373	0.99111	1.51785	1.62406	0.877629	0.812032	0.624038	1.96604	0.811322	0.741543
Q5I0E7	Transmembrane emp24 domain-containing protein 9 OS=Rattus norvegicus GN=Tmed9 PE=1 SV=1 - [TMED9_RAT]	14.47	1	1	27.011	8.26514	1.6449	1.04397	1.07571	0.976231	0.855575	0.929512	0.731247	0.993216	1.08583
Q5I0H9	Protein disulfide-isomerase A5 OS=Rattus norvegicus GN=Pdia5 PE=2 SV=1 - [PDIA5_RAT]	37.52	3	12	59.361	7.37158	1.12251	1.04095	1.11356	1.08413	0.936773	0.788503	0.807634	0.785573	1.05358
Q5I0K1	Pipecolic acid oxidase OS=Rattus norvegicus GN=Pipox PE=2 SV=1 - [Q5I0K1_RAT]	27.18	1	9	43.8626	8.25049	0.903757	1.15469	1.01676	1.03555	1.16485	0.964015	1.32258	1.33456	1.13808
Q5I0N0	Arylacetamide deacetylase OS=Rattus norvegicus GN=Aadac PE=2 SV=1 - [Q5I0N0_RAT]	20.1	4	7	45.6336	7.69385	1.15546	1.0194	1.06024	1.07877	1.01053	1.00419	0.706456	0.949138	1.05276
Q5I0N5	Agxt protein (Fragment) OS=Rattus norvegicus GN=Agxt PE=2 SV=1 - [Q5I0N5_RAT]	22.08	2	7	43.6419	8.33838	0.743541	0.900331	0.868384	0.925005	0.98904	1.15238	1.14928	1.02189	1.10363
Q5I0P2	Glycine cleavage system H protein, mitochondrial OS=Rattus norvegicus GN=Gcsh PE=2 SV=1 - [GCSH_RAT]	35.29	2	3	18.4734	5.0083	0.685812	0.885981	0.874883	0.833054	1.00058	1.12976	1.15026	1.1205	1.14293
Q5M7T5	Protein Serpinc1 OS=Rattus norvegicus GN=Serpinc1 PE=2 SV=1 - [Q5M7T5_RAT]	20.86	2	8	52.2008	6.56592	1.06751	1.15296	1.18463	0.976905	1.08228	0.845622	0.967997	1.04627	1.06133
Q5M7T6	ATPase, H+ transporting, lysosomal 38kDa, V0 subunit d1 OS=Rattus norvegicus GN=Atp6v0d1 PE=2 SV=1 - [Q5M7T6_RAT]	44.16	1	13	40.2752	4.99561	0.790769	0.948521	0.905353	0.938314	1.17232	1.13251	1.06599	1.03144	0.903622
Q5M875	17-beta-hydroxysteroid dehydrogenase 13 OS=Rattus norvegicus GN=Hsd17b13 PE=2 SV=1 - [DHB13_RAT]	42.67	1	10	33.4732	9.37842	1.05064	1.00882	0.921392	1.2013	0.975471	0.863969	0.9228	0.965478	1.13067
Q5M884	Protein Eci3 OS=Rattus norvegicus GN=Eci3 PE=2 SV=1 - [Q5M884_RAT]	40.26	1	6	33.6651	8.44092	0.814432	0.90173	0.925667	1.02297	1.09092	0.952811	1.36869	1.09101	1.11441
Q5M897	Otc protein OS=Rattus norvegicus GN=Otc PE=2 SV=1 - [Q5M897_RAT]	40	2	14	39.5486	9.21729	0.661691	0.829208	0.862334	0.846321	1.06235	1.21969	1.23384	1.15717	1.03895
Q5M964	Fumarate hydratase 1 OS=Rattus norvegicus GN=Fh PE=2 SV=1 - [Q5M964_RAT]	21.5	2	7	54.43	8.73389	0.965929	0.811885	0.911747	1.02768	1.00466	1.14709	1.20316	1.19649	1.03167
Q5M9H2	Acyl-Coenzyme A dehydrogenase, very long chain OS=Rattus norvegicus GN=Acadvl PE=2 SV=1 - [Q5M9H2_RAT]	41.98	2	22	70.7767	8.80713	0.743276	0.783317	0.812137	0.871254	0.966751	1.20181	1.01251	1.0491	0.960299
Q5M9I5	Cytochrome b-c1 complex subunit 6, mitochondrial OS=Rattus norvegicus GN=Uqcrh PE=3 SV=1 - [QCR6_RAT]	37.08	1	2	10.417	4.97021	0.86451	0.683322	0.80548	0.894387	0.820953	1.15961	0.939384	0.690014	0.980887
Q5PPL3	Sterol-4-alpha-carboxylate 3-dehydrogenase, decarboxylating OS=Rattus norvegicus GN=Nsdhl PE=2 SV=1 - [NSDHL_RAT]	42.82	1	10	40.386	8.85107	1.10958	1.09686	1.07202	1.18635	1.04022	0.876703	0.852032	1.10859	1.07719
Q5PQK5	Radixin OS=Rattus norvegicus GN=Rdx PE=2 SV=1 - [Q5PQK5_RAT]	25.9	5	8	68.5013	6.26514	1.00944	1.04931	1.21304	0.872298	1.09547	0.969499	1.10746	1.00284	0.903444
Q5PQT3	Glycine N-acyltransferase OS=Rattus norvegicus GN=Glyat PE=2 SV=1 - [GLYAT_RAT]	35.47	1	9	33.877	8.63135	0.694721	0.867447	0.900803	0.88973	0.970507	1.18981	1.13427	0.878995	0.942838
Q5PQZ9	NADH dehydrogenase [ubiquinone] 1 subunit C2 OS=Rattus norvegicus GN=Ndufc2 PE=2 SV=1 - [Q5PQZ9_RAT]	25.83	1	3	14.3493	9.39307	0.642278	1.07286	0.92435	0.875149	0.989886	1.19598	0.8871	0.754521	1.04517
Q5RJR8	Leucine-rich repeat-containing protein 59 OS=Rattus norvegicus GN=Lrrc59 PE=1 SV=1 - [LRC59_RAT]	45.28	1	10	34.8477	9.5249	0.974429	1.00354	1.10694	1.2117	1.04269	0.781447	0.653153	0.974665	1.31796
Q5RKH7	Solute carrier family 35 member F6 OS=Rattus norvegicus GN=Slc35f6 PE=2 SV=1 - [S35F6_RAT]	4.03	1	1	41.0656	7.2251	0.898202	1.08913	0.899879	0.88108	1.05694	1.25009	0.993873	0.82611	0.844235
Q5RKJ9	RAB10, member RAS oncogene family OS=Rattus norvegicus GN=Rab10 PE=2 SV=1 - [Q5RKJ9_RAT]	16.5	22	1	22.5266	8.38232	1.45256	1.25221	1.18203	1.09986	0.958973	0.823313	0.984141	1.19415	1.22097
Q5U204	Ragulator complex protein LAMTOR3 OS=Rattus norvegicus GN=Lamtor3 PE=2 SV=1 - [LTOR3_RAT]	8.87	1	1	13.5713	7.34229	0.929131	1.13416	1.06918	0.982859	1.202	1.15334	0.99558	1.1716	0.954207
Q5U2V4	Phospholipase B-like 1 OS=Rattus norvegicus GN=Plbd1 PE=2 SV=1 - [PLBL1_RAT]	13.82	1	5	62.9867	8.60205	0.845594	1.14316	0.854699	0.85107	1.21594	0.906127	1.36923	0.997205	0.872413
Q5U2X6	Coiled-coil domain-containing protein 47 OS=Rattus norvegicus GN=Ccdc47 PE=2 SV=1 - [CCD47_RAT]	18.63	1	7	55.6972	4.84326	1.1355	1.03698	1.0528	1.2109	0.986345	0.90786	0.878953	1.01399	1.16224
Q5U329	Band 3 anion transport protein OS=Rattus norvegicus GN=Slc4a1 PE=2 SV=1 - [Q5U329_RAT]	2.12	3	1	94.2949	6.63916	0.944749	1.07526	1.21069	1.06169	0.950739	1.05004	1.149	1.87062	0.875197
Q5U362	Annexin OS=Rattus norvegicus GN=Anxa4 PE=2 SV=1 - [Q5U362_RAT]	15.99	2	4	35.8711	5.56689	1.53439	0.994679	0.866317	0.970345	1.0071	1.04966	1.14124	1.09297	0.953833
Q5U3Z7	Serine hydroxymethyltransferase OS=Rattus norvegicus GN=Shmt2 PE=2 SV=1 - [Q5U3Z7_RAT]	23.21	1	6	55.7296	8.20654	0.807383	1.05987	0.977885	0.895261	1.10272	1.25191	0.964115	1.01417	1.05754
Q5U4F4	Transmembrane protein 135 OS=Rattus norvegicus GN=Tmem135 PE=2 SV=1 - [TM135_RAT]	11.57	1	6	52.3242	9.51025	0.889073	0.805856	0.85723	0.870189	1.06795	0.988422	1.0272	1.19036	1.06149
Q5VLR5	BWK4 OS=Rattus norvegicus GN=Erp44 PE=2 SV=1 - [Q5VLR5_RAT]	17.73	1	6	46.8484	5.2749	0.984707	1.02078	1.00317	1.06507	1.01707	0.827475	0.865364	1.07499	0.99608
Q5XHZ0	Heat shock protein 75 kDa, mitochondrial OS=Rattus norvegicus GN=Trap1 PE=1 SV=1 - [TRAP1_RAT]	17.56	1	9	80.4108	7.03467	0.71294	0.873656	0.934489	0.877592	0.976084	1.20336	1.19746	1.04767	1.09011
Q5XI04	Protein Stom OS=Rattus norvegicus GN=Stom PE=2 SV=1 - [Q5XI04_RAT]	25.7	1	5	31.3585	7.03467	0.997241	0.869456	0.810886	1.01186	1.06231	1.25562	1.19731	0.903716	0.982633
Q5XI60	Receptor expression-enhancing protein 6 OS=Rattus norvegicus GN=Reep6 PE=2 SV=1 - [REEP6_RAT]	10.9	1	2	23.2983	8.25049	1.0278	0.824563	1.06864	1.17971	1.05908	1.0944	0.857826	1.12533	1.05191
Q5XI73	Rho GDP-dissociation inhibitor 1 OS=Rattus norvegicus GN=Arhgdia PE=1 SV=1 - [GDIR1_RAT]	15.2	1	2	23.3928	5.19873	1.09616	0.759546	0.849071	0.880365	0.93171	0.824679	1.54474	1.23883	0.917893
Q5XI78	2-oxoglutarate dehydrogenase, mitochondrial OS=Rattus norvegicus GN=Ogdh PE=1 SV=1 - [ODO1_RAT]	23.75	2	17	116.221	6.771	0.799444	0.908932	0.924931	0.920039	1.02268	1.27039	1.03738	1.06478	1.0325
Q5XI86	Peptidyl-tRNA hydrolase 2 OS=Rattus norvegicus GN=Ptrh2 PE=1 SV=1 - [Q5XI86_RAT]	19.34	1	2	19.5171	7.41553	1.0924	1.1903	1.17603	1.15635	1.10527	0.99605	0.923765	0.837992	1.04161
Q5XI89	NXPE family member 4 OS=Rattus norvegicus GN=Nxpe4 PE=2 SV=1 - [NXPE4_RAT]	12.73	1	5	61.5758	9.0415	1.42239	1.90036	1.46711	0.966605	0.890159	0.775679	0.922334	0.893485	0.786808
Q5XIC0	Enoyl-CoA delta isomerase 2, mitochondrial OS=Rattus norvegicus GN=Eci2 PE=1 SV=1 - [ECI2_RAT]	32.48	1	7	42.994	8.98291	0.74593	0.78693	0.741203	0.941389	0.931178	1.0272	1.13563	1.09539	1.04239
Q5XIE6	3-hydroxyisobutyryl-CoA hydrolase, mitochondrial OS=Rattus norvegicus GN=Hibch PE=1 SV=2 - [HIBCH_RAT]	22.08	1	6	42.9973	8.45557	0.725943	0.989478	0.856027	0.971443	1.03081	1.22522	1.07236	0.924962	0.990854
Q5XIF3	NADH dehydrogenase [ubiquinone] iron-sulfur protein 4, mitochondrial OS=Rattus norvegicus GN=Ndufs4 PE=1 SV=1 - [NDUS4_RAT]	14.29	1	2	19.7282	10.1401	0.903335	0.827936	0.978129	0.977922	0.879872	0.973095	0.866539	0.659604	1.01233
Q5XIF6	Tubulin alpha-4A chain OS=Rattus norvegicus GN=Tuba4a PE=2 SV=1 - [TBA4A_RAT]	32.59	1	5	49.8924	5.05908	1.07368	0.917223	0.9949	1.01755	1.00195	1.07037	1.10786	1.11736	1.0303
Q5XIH3	NADH dehydrogenase (Ubiquinone) flavoprotein 1 OS=Rattus norvegicus GN=Ndufv1 PE=2 SV=1 - [Q5XIH3_RAT]	36.21	1	11	50.6986	8.07471	0.784168	0.828981	0.861684	0.889441	0.927477	1.13907	1.0713	1.01298	1.01052
Q5XIH7	Prohibitin-2 OS=Rattus norvegicus GN=Phb2 PE=1 SV=1 - [PHB2_RAT]	49.5	1	13	33.2919	9.83252	0.701149	0.762579	0.768101	0.89421	1.01423	1.16354	1.00138	0.994708	0.968023
Q5XIM9	T-complex protein 1 subunit beta OS=Rattus norvegicus GN=Cct2 PE=1 SV=3 - [TCPB_RAT]	8.79	1	4	57.4221	6.45557	0.968306	1.11861	0.841878	0.999633	1.02051	0.786277	1.11232	1.0555	0.827539
Q5XIN6	LETM1 and EF-hand domain-containing protein 1, mitochondrial OS=Rattus norvegicus GN=Letm1 PE=1 SV=1 - [LETM1_RAT]	22.6	1	13	83.0079	6.59521	0.818762	0.948048	0.987238	0.90913	0.9813	1.21433	1.0481	1.04644	0.98433
Q5XIT9	Methylcrotonoyl-CoA carboxylase beta chain, mitochondrial OS=Rattus norvegicus GN=Mccc2 PE=2 SV=1 - [MCCB_RAT]	25.58	1	11	61.4784	8.30908	0.72233	0.859111	0.920756	0.847747	0.954114	1.22625	1.1113	0.927636	0.991799
Q5XIU9	Membrane-associated progesterone receptor component 2 OS=Rattus norvegicus GN=Pgrmc2 PE=1 SV=1 - [PGRC2_RAT]	32.72	1	5	23.3887	5.26221	1.21519	0.952423	0.937447	1.01362	0.939077	0.9772	0.909663	1.11655	1.18894
Q5XIW9	Flot2 protein OS=Rattus norvegicus GN=Flot2 PE=2 SV=1 - [Q5XIW9_RAT]	23.08	2	7	38.6936	5.33838	1.04923	0.949255	1.06103	1.06435	1.12138	1.19701	1.10173	1.07802	0.972257
Q60587	Trifunctional enzyme subunit beta, mitochondrial OS=Rattus norvegicus GN=Hadhb PE=1 SV=1 - [ECHB_RAT]	37.26	1	13	51.3815	9.46631	0.730247	0.756108	0.844909	0.89205	0.937276	1.15775	0.867909	1.05188	0.992847
Q62651	Delta(3,5)-Delta(2,4)-dienoyl-CoA isomerase, mitochondrial OS=Rattus norvegicus GN=Ech1 PE=1 SV=2 - [ECH1_RAT]	28.75	1	8	36.1484	7.98682	0.832158	0.698212	0.856361	1.09121	0.807955	1.27239	1.00862	1.07508	1.01763
Q62902	Protein ERGIC-53 OS=Rattus norvegicus GN=Lman1 PE=1 SV=1 - [LMAN1_RAT]	14.89	2	6	57.9208	6.34131	1.3309	1.07183	1.09846	0.926839	0.927387	0.868758	0.728408	0.880919	0.95231
Q62930	Complement component C9 OS=Rattus norvegicus GN=C9 PE=2 SV=1 - [CO9_RAT]	13.72	2	5	62.2406	5.69385	1.44733	1.21424	1.33285	1.30891	1.03558	0.934225	1.02973	0.864817	0.871026
Q63011	Zero beta-globin (Fragment) OS=Rattus norvegicus GN=MGC72973 PE=2 SV=1 - [Q63011_RAT]	29.45	6	2	15.8962	7.29834	0.793476	1.1361	0.871265	1.05673	1.09829	0.93456	1.11335	0.973447	0.989338
Q63041	Alpha-1-macroglobulin OS=Rattus norvegicus GN=A1m PE=1 SV=1 - [A1M_RAT]	21.8	1	24	167.019	6.90283	1.10842	1.067	1.14187	0.992465	0.946253	0.901289	0.945636	0.896963	0.96224
Q63081	Protein disulfide-isomerase A6 OS=Rattus norvegicus GN=Pdia6 PE=1 SV=2 - [PDIA6_RAT]	30.68	1	11	48.1433	5.13525	1.20785	1.08266	1.23329	0.99561	0.936669	0.944825	0.818753	0.94792	1.0709
Q63083	Nucleobindin-1 OS=Rattus norvegicus GN=Nucb1 PE=1 SV=1 - [NUCB1_RAT]	30.07	2	10	53.4739	5.12256	1.39017	1.07692	1.22299	0.973894	0.874076	0.796036	0.932155	1.01817	0.864548
Q63108	Carboxylesterase 1E OS=Rattus norvegicus GN=Ces1e PE=2 SV=1 - [EST1E_RAT]	36.36	2	11	61.6755	5.98584	1.11731	1.13533	1.1496	1.06136	1.00645	0.939317	0.833288	0.923638	1.11485
Q63150	Dihydropyrimidinase OS=Rattus norvegicus GN=Dpys PE=1 SV=2 - [DPYS_RAT]	10.21	1	3	56.7787	7.2251	1.01225	1.17899	0.88109	0.912383	0.98149	1.07421	1.15565	0.976418	0.808908
Q63276	Bile acid-CoA:amino acid N-acyltransferase OS=Rattus norvegicus GN=Baat PE=1 SV=2 - [BAAT_RAT]	57.38	1	17	46.435	7.41553	0.831207	1.10996	1.09987	0.990172	0.956731	0.924644	1.17885	0.926867	1.0997
Q63344	Monocarboxylate transporter 2 OS=Rattus norvegicus GN=Slc16a7 PE=2 SV=1 - [MOT2_RAT]	11.04	2	4	53.0228	9.42236	1.03135	1.10869	1.45755	1.07495	1.11835	1.04631	1.19672	0.807936	1.09461
Q63362	NADH dehydrogenase [ubiquinone] 1 alpha subcomplex subunit 5 OS=Rattus norvegicus GN=Ndufa5 PE=1 SV=3 - [NDUA5_RAT]	36.21	1	3	13.4033	7.43018	0.844292	0.76832	0.828235	0.992352	0.919577	1.15074	0.952232	0.970638	0.994118
Q63377	Sodium/potassium-transporting ATPase subunit beta-3 OS=Rattus norvegicus GN=Atp1b3 PE=2 SV=1 - [AT1B3_RAT]	22.22	1	4	31.8091	7.95752	1.05222	1.01222	0.933183	0.999623	1.04065	0.901394	1.1277	1.33063	0.985625
Q63584	Transmembrane emp24 domain-containing protein 10 OS=Rattus norvegicus GN=Tmed10 PE=1 SV=2 - [TMEDA_RAT]	22.83	1	4	24.8418	6.41748	1.23385	1.02185	1.06401	1.01447	0.945209	0.910523	0.826589	0.799962	0.948262
Q63688	25-hydroxycholesterol 7-alpha-hydroxylase (Fragment) OS=Rattus norvegicus GN=Cyp7b1 PE=1 SV=1 - [CP7B1_RAT]	7.73	2	2	48.196	8.22119	1.17163	1.23807	1.30165	1.13713	0.984327	1.06457	1.00118	0.678996	0.952921
Q63716	Peroxiredoxin-1 OS=Rattus norvegicus GN=Prdx1 PE=1 SV=1 - [PRDX1_RAT]	37.19	1	5	22.0953	8.1333	0.918952	1.06503	0.903598	0.870069	1.02635	0.962524	1.21171	1.08842	0.871971
Q64057	Alpha-aminoadipic semialdehyde dehydrogenase OS=Rattus norvegicus GN=Aldh7a1 PE=1 SV=2 - [AL7A1_RAT]	47.87	1	19	58.7114	7.86963	0.76377	0.895818	0.831506	0.907486	0.992103	1.12851	1.12737	1.10238	0.994574
Q64119	Myosin light polypeptide 6 OS=Rattus norvegicus GN=Myl6 PE=1 SV=3 - [MYL6_RAT]	33.77	4	4	16.9641	4.55127	0.916612	0.824303	0.917984	1.0417	0.828106	1.00782	1.13536	1.10838	1.14816
Q641X3	Beta-hexosaminidase subunit alpha OS=Rattus norvegicus GN=Hexa PE=2 SV=1 - [HEXA_RAT]	14.2	1	6	60.4994	7.23975	0.794323	1.03295	0.939767	0.881587	1.04483	0.960131	1.29628	0.973821	0.757821
Q641Z6	EH domain-containing protein 1 OS=Rattus norvegicus GN=Ehd1 PE=1 SV=1 - [EHD1_RAT]	13.11	1	2	60.5646	6.82959	1.05734	0.929703	1.22374	1.19001	1.0586	1.03508	0.666598	1.23315	0.938439
Q641Z9	Protein Sdhc OS=Rattus norvegicus GN=Sdhc PE=2 SV=1 - [Q641Z9_RAT]	12.43	1	2	18.1907	10.2134	0.605577	0.77792	0.785501	0.760463	0.897465	1.16232	0.993009	0.84561	0.90253
Q64232	Very-long-chain enoyl-CoA reductase OS=Rattus norvegicus GN=Tecr PE=2 SV=1 - [TECR_RAT]	8.44	1	4	36.0988	9.5542	1.21355	1.11231	0.999691	1.65752	1.40763	0.866741	0.619019	1.32306	1.19319
Q64240	Protein AMBP OS=Rattus norvegicus GN=Ambp PE=1 SV=1 - [AMBP_RAT]	18.34	1	5	38.826	5.99854	1.23839	1.07167	1.02507	1.08511	1.11615	0.889132	0.887544	0.998152	1.00745
Q642G4	Peroxisomal membrane protein PEX14 OS=Rattus norvegicus GN=Pex14 PE=1 SV=1 - [PEX14_RAT]	7.98	1	2	40.9116	5.0083	0.852464	0.698882	0.664435	0.983289	0.938796	1.02124	1.2258	1.19161	1.24293
Q64428	Trifunctional enzyme subunit alpha, mitochondrial OS=Rattus norvegicus GN=Hadha PE=1 SV=2 - [ECHA_RAT]	51.64	2	28	82.6125	9.05615	0.67016	0.719702	0.81026	0.918223	0.980193	1.29298	0.841073	1.19637	0.999969
Q64550	UDP-glucuronosyltransferase 1-1 OS=Rattus norvegicus GN=Ugt1a1 PE=1 SV=1 - [UD11_RAT]	20.75	7	5	59.6238	8.48486	1.30905	1.21876	1.14189	1.12325	0.97469	0.846553	0.856653	0.879665	1.04462
Q64565	Alanine--glyoxylate aminotransferase 2, mitochondrial OS=Rattus norvegicus GN=Agxt2 PE=1 SV=2 - [AGT2_RAT]	13.09	1	6	57.1637	8.07471	0.786615	0.812737	0.821869	0.914455	1.03628	1.16583	1.15837	1.09714	1.03359
Q64573	Liver carboxylesterase 4 OS=Rattus norvegicus PE=2 SV=2 - [EST4_RAT]	48.48	2	9	62.2687	6.75635	1.22172	1.23622	1.37601	0.910352	0.939875	0.94197	1.0394	0.919491	0.949258
Q64602	Kynurenine/alpha-aminoadipate aminotransferase, mitochondrial OS=Rattus norvegicus GN=Aadat PE=1 SV=1 - [AADAT_RAT]	22.59	1	7	47.7537	7.95752	0.755332	0.805973	0.836067	0.892457	1.03092	1.11339	1.17446	1.16455	1.15372
Q64633	UDP-glucuronosyltransferase 1-7 OS=Rattus norvegicus GN=Ugt1a7c PE=2 SV=1 - [UD17_RAT]	13.56	12	2	59.5886	8.33838	1.17941	1.11589	1.14723	1.24308	1.05697	0.885043	0.894571	0.86255	1.13612
Q64638	UDP-glucuronosyltransferase 1-5 OS=Rattus norvegicus GN=Ugt1a5 PE=2 SV=1 - [UD15_RAT]	16.95	12	4	59.954	8.68994	0.883345	0.937171	1.03164	1.0148	0.923431	0.936839	0.871709	0.97275	1.15706
Q64640	Adenosine kinase OS=Rattus norvegicus GN=Adk PE=1 SV=3 - [ADK_RAT]	12.19	1	4	40.1083	6.03662	1.00407	1.10159	0.950806	1.00226	1.1003	1.01647	1.30141	1.07722	0.931348
Q64654	Lanosterol 14-alpha demethylase OS=Rattus norvegicus GN=Cyp51a1 PE=2 SV=1 - [CP51A_RAT]	10.14	1	4	56.6704	8.52881	1.03039	1.05086	1.03711	0.98333	0.931313	0.868822	0.91213	1.01651	1.05922
Q66H15	Regulator of microtubule dynamics protein 3 OS=Rattus norvegicus GN=Rmdn3 PE=2 SV=1 - [RMD3_RAT]	6.37	1	2	52.28	5.021	1.18011	1.05322	0.998054	1.01654	0.994309	1.00056	1.19103	1.13708	1.09623
Q66HA6	ADP-ribosylation factor-like protein 8B OS=Rattus norvegicus GN=Arl8b PE=2 SV=1 - [ARL8B_RAT]	36.56	1	2	21.5251	8.42627	0.897143	0.971377	1.08854	0.967612	1.09425	0.987227	0.999181	0.825939	0.983356
Q66HF1	NADH-ubiquinone oxidoreductase 75 kDa subunit, mitochondrial OS=Rattus norvegicus GN=Ndufs1 PE=1 SV=1 - [NDUS1_RAT]	34.11	1	16	79.3616	5.89697	0.75746	0.924742	0.951801	0.861827	0.972034	1.13561	1.0064	0.928476	0.956088
Q66HF3	Electron transfer flavoprotein-ubiquinone oxidoreductase, mitochondrial OS=Rattus norvegicus GN=Etfdh PE=2 SV=1 - [Q66HF3_RAT]	40.75	2	21	68.1207	7.56201	0.656441	0.7606	0.801578	0.848301	0.941907	1.20162	0.940935	0.967738	0.965851
Q66HP8	Mitochondrial carnitine/acylcarnitine carrier protein OS=Rattus norvegicus GN=Slc25a20 PE=2 SV=1 - [Q66HP8_RAT]	39.2	1	1	33.0492	9.40771	0.691299	0.958289	0.785944	0.939948	0.905174	1.17763	1.03161	0.938482	1.02995
Q66HT1	Fructose-bisphosphate aldolase OS=Rattus norvegicus GN=Aldob PE=2 SV=1 - [Q66HT1_RAT]	58.24	3	14	39.5002	8.39697	1.15919	1.01609	0.943456	1.09468	1.09893	0.913356	1.03803	1.07794	0.929032
Q68FP2	Serum paraoxonase/lactonase 3 OS=Rattus norvegicus GN=Pon3 PE=2 SV=1 - [PON3_RAT]	37.29	1	8	39.4332	5.8335	1.17482	1.10984	1.16885	1.04979	0.932014	0.961269	0.94053	0.890612	1.01343
Q68FS4	Cytosol aminopeptidase OS=Rattus norvegicus GN=Lap3 PE=1 SV=1 - [AMPL_RAT]	28.9	2	10	56.1147	7.21045	0.936884	0.868145	0.987895	0.923125	0.905667	1.02186	1.23235	0.998705	0.972944
Q68FT1	Ubiquinone biosynthesis protein COQ9, mitochondrial OS=Rattus norvegicus GN=Coq9 PE=2 SV=2 - [COQ9_RAT]	22.12	1	5	35.1235	5.77002	0.814036	0.835575	0.839163	0.994324	0.866318	1.1404	1.10591	0.853158	1.07834
Q68FT3	Pyridine nucleotide-disulfide oxidoreductase domain-containing protein 2 OS=Rattus norvegicus GN=Pyroxd2 PE=2 SV=1 - [PYRD2_RAT]	26.68	1	10	62.8394	8.17725	0.75279	0.758162	0.807916	1.02557	0.963539	1.13987	0.983211	1.00002	0.947061
Q68FU3	Electron transfer flavoprotein subunit beta OS=Rattus norvegicus GN=Etfb PE=2 SV=3 - [ETFB_RAT]	58.43	1	11	27.6701	7.75244	0.569073	0.762409	0.788365	0.793049	0.96154	1.23606	0.966642	0.899853	1.07535
Q68FV6	Lysosomal protein NCU-G1 OS=Rattus norvegicus PE=2 SV=1 - [NCUG1_RAT]	4.95	1	1	43.8431	6.50732	1.06486	1.10508	0.96176	1.04788	1.03843	1.13282	1.02937	0.872211	0.903755
Q68FY0	Cytochrome b-c1 complex subunit 1, mitochondrial OS=Rattus norvegicus GN=Uqcrc1 PE=1 SV=1 - [QCR1_RAT]	38.13	1	10	52.8154	5.88428	0.604508	0.765314	0.693302	0.87303	0.963916	1.15273	1.06872	1.00835	0.925375
Q68FY4	Group specific component OS=Rattus norvegicus GN=Gc PE=2 SV=1 - [Q68FY4_RAT]	38.03	2	12	53.483	5.85889	1.15676	1.04876	1.20861	0.962593	0.973909	0.919992	0.942846	1.11698	0.931852
Q68FZ8	Propionyl coenzyme A carboxylase, beta polypeptide OS=Rattus norvegicus GN=Pccb PE=2 SV=1 - [Q68FZ8_RAT]	43.44	1	4	58.6411	7.84033	0.768963	0.81264	0.83101	0.845246	0.888104	1.25564	0.74286	0.671058	1.04112
Q68G19	Protein Ugt2b36 OS=Rattus norvegicus GN=Ugt2b15 PE=2 SV=1 - [Q68G19_RAT]	16.6	1	1	60.9871	8.01611	1.41073	1.29695	1.29238	1.26908	0.950169	0.795424	0.756205	0.8786	1.00744
Q6AXM8	Serum paraoxonase/arylesterase 2 OS=Rattus norvegicus GN=Pon2 PE=2 SV=1 - [PON2_RAT]	42.09	1	9	39.5926	5.52881	1.05873	1.15005	1.15388	1.17672	1.07118	0.914534	0.894813	0.916173	1.0647
Q6AXN3	Transmembrane emp24 domain-containing protein 5 OS=Rattus norvegicus GN=Tmed5 PE=2 SV=1 - [TMED5_RAT]	14.41	2	3	26.1191	4.75439	1.22488	1.10232	1.09489	1.02415	0.973997	0.901927	0.924051	1.02793	0.947982
Q6AXX5	Protein Rdh11 OS=Rattus norvegicus GN=Rdh11 PE=2 SV=1 - [Q6AXX5_RAT]	14.87	2	3	35.0992	8.96826	1.02936	1.15953	1.04551	0.985386	1.06883	1.00045	0.974233	1.01761	1.05695
Q6AXX6	Redox-regulatory protein FAM213A OS=Rattus norvegicus GN=Fam213a PE=1 SV=1 - [F213A_RAT]	28.82	1	6	25.7465	9.14404	0.998964	0.945515	0.92243	0.998926	1.17443	0.824813	0.994978	1.05605	1.1512
Q6AY04	Uncharacterized protein C2orf47 homolog, mitochondrial OS=Rattus norvegicus PE=2 SV=1 - [CB047_RAT]	5.84	1	2	33.0692	9.0415	0.944587	0.859364	1.03824	0.886594	1.00782	1.12214	0.592243	0.968815	0.819078
Q6AY30	Saccharopine dehydrogenase-like oxidoreductase OS=Rattus norvegicus GN=Sccpdh PE=2 SV=1 - [SCPDL_RAT]	28.44	1	8	47.0581	8.83643	0.963544	0.806179	0.932379	1.00431	0.982803	0.986536	1.03254	1.05004	1.09962
Q6AY58	B-cell receptor-associated protein 31 OS=Rattus norvegicus GN=Bcap31 PE=2 SV=1 - [Q6AY58_RAT]	22.04	1	4	27.894	8.88037	1.08687	1.1258	1.0629	1.0364	1.04798	0.989773	0.900059	1.12552	1.00074
Q6AY78	Solute carrier family 22 member 18 OS=Rattus norvegicus GN=Slc22a18 PE=2 SV=2 - [S22AI_RAT]	10.4	1	3	43.0013	9.45166	1.14311	0.951759	1.17693	1.13578	0.929747	0.851469	0.90518	1.12974	1.21637
Q6AYD3	Proliferation-associated 2G4 OS=Rattus norvegicus GN=Pa2g4 PE=2 SV=1 - [Q6AYD3_RAT]	18.53	1	7	43.6292	6.85889	1.09311	1.06744	1.14283	1.25888	1.02329	0.822487	0.965618	0.913373	0.893819
Q6AYD9	Nucleoside diphosphate-linked moiety X motif 19, mitochondrial OS=Rattus norvegicus GN=Nudt19 PE=2 SV=1 - [NUD19_RAT]	10.92	1	3	39.9133	6.88818	1.02588	0.977586	1.03097	0.924556	0.997705	1.08146	1.13537	1.09632	1.14614
Q6AYH6	ER membrane protein complex subunit 10 OS=Rattus norvegicus GN=Emc10 PE=1 SV=1 - [EMC10_RAT]	9.69	1	2	26.9516	5.8208	1.03101	1.08334	1.05868	0.974836	1.09678	0.90535	0.877782	1.13321	1.09911
Q6AYQ8	Acylpyruvase FAHD1, mitochondrial OS=Rattus norvegicus GN=Fahd1 PE=2 SV=1 - [FAHD1_RAT]	40.27	1	6	24.4646	7.73779	0.765158	0.872715	0.86241	0.989401	0.988063	1.13424	1.16379	1.04225	1.07678
Q6AYS2	RCG24191 OS=Rattus norvegicus GN=Sfxn1 PE=2 SV=1 - [Q6AYS2_RAT]	35.71	5	8	35.5653	9.0708	0.887942	0.914164	0.908007	1.00268	1.04656	1.16215	0.996113	0.98609	0.922746
Q6AYS8	Estradiol 17-beta-dehydrogenase 11 OS=Rattus norvegicus GN=Hsd17b11 PE=2 SV=1 - [DHB11_RAT]	44.3	1	9	32.9166	8.63135	1.12491	1.15884	1.21617	1.19833	0.893887	0.961199	0.86287	0.848836	1.09378
Q6AYZ1	Tubulin alpha-1C chain OS=Rattus norvegicus GN=Tuba1c PE=1 SV=1 - [TBA1C_RAT]	36.97	2	6	49.9055	5.09717	1.18236	0.986622	0.924143	0.970637	1.04004	1.04096	1.23518	1.18786	0.938055
Q6IFW6	Keratin, type I cytoskeletal 10 OS=Rattus norvegicus GN=Krt10 PE=2 SV=1 - [K1C10_RAT]	7.6	1	3	56.4705	5.14795	0.867375	1.1235	0.84424	1.34066	1.19057	1.32329	1.10884	1.15396	1.06248
Q6IMF3	Keratin, type II cytoskeletal 1 OS=Rattus norvegicus GN=Krt1 PE=2 SV=1 - [K2C1_RAT]	5.12	3	3	64.7911	7.86963	0.848767	0.790511	0.789336	1.07801	1.10689	1.36549	1.25794	1.21542	0.988562
Q6IMZ3	Annexin OS=Rattus norvegicus GN=Anxa6 PE=2 SV=1 - [Q6IMZ3_RAT]	33.43	4	21	75.7085	5.56689	1.01766	0.935537	0.907136	0.98945	1.0859	0.920614	1.19324	1.07739	1.02927
Q6IN37	GM2 ganglioside activator OS=Rattus norvegicus GN=Gm2a PE=2 SV=1 - [Q6IN37_RAT]	23.62	2	4	21.4792	6.52197	0.703683	1.16005	0.918552	0.779325	1.08862	0.884996	1.316	1.02704	0.868542
Q6IRK4	Protein Slc37a4 OS=Rattus norvegicus GN=Slc37a4 PE=2 SV=1 - [Q6IRK4_RAT]	12.59	2	4	46.1939	8.88037	1.01694	1.00835	0.973703	1.08678	0.985249	0.927926	0.868039	0.836616	1.067
Q6IRK9	Carboxypeptidase Q OS=Rattus norvegicus GN=Cpq PE=1 SV=1 - [CBPQ_RAT]	31.57	1	10	52.0086	6.41748	0.807991	1.07867	1.07659	0.832809	1.12747	0.912192	1.32235	0.958296	0.901526
Q6LDP3	Rat glutathione S-transferase OS=Rattus norvegicus GN=Gstm1 PE=2 SV=1 - [Q6LDP3_RAT]	50.46	5	5	25.669	8.19189	1.04265	1.30647	1.09835	0.880324	1.02943	0.889848	1.03603	0.822211	0.839266
Q6LDS4	Superoxide dismutase [Cu-Zn] OS=Rattus norvegicus GN=Sod1 PE=2 SV=1 - [Q6LDS4_RAT]	36.84	3	5	15.6997	6.354	0.70904	0.982587	0.821075	0.754313	1.20362	0.835798	1.09067	0.682525	0.772699
Q6MGB5	Estradiol 17-beta-dehydrogenase 8 OS=Rattus norvegicus GN=Hsd17b8 PE=3 SV=1 - [DHB8_RAT]	20.85	2	3	26.7738	6.55127	0.864693	0.766306	1.29628	0.995326	0.972197	1.23665	1.14754	1.04417	0.997782
Q6NYB7	Ras-related protein Rab-1A OS=Rattus norvegicus GN=Rab1A PE=1 SV=3 - [RAB1A_RAT]	26.83	23	3	22.6634	6.21436	1.13602	1.22479	1.14166	0.95282	0.975032	0.864766	0.93128	1.15391	1.05046
Q6P136	Hyou1 protein OS=Rattus norvegicus GN=Hyou1 PE=2 SV=1 - [Q6P136_RAT]	25.55	3	19	111.151	5.18604	1.13517	1.1728	1.18984	1.14625	0.959035	0.917505	0.844575	0.995252	1.06223
Q6P2A5	Adenylate kinase 3 OS=Rattus norvegicus GN=Ak3 PE=2 SV=1 - [Q6P2A5_RAT]	29.52	2	5	25.4785	8.85107	0.823722	0.941034	0.869706	0.915099	1.03499	1.11062	1.03358	1.06812	1.06922
Q6P3V9	60S ribosomal protein L4 OS=Rattus norvegicus GN=Rpl4 PE=2 SV=1 - [Q6P3V9_RAT]	17.58	2	7	47.2711	11.019	1.11449	1.30577	1.22216	1.38097	0.921772	0.821754	0.850518	0.721455	0.864525
Q6P502	T-complex protein 1 subunit gamma OS=Rattus norvegicus GN=Cct3 PE=1 SV=1 - [TCPG_RAT]	13.21	1	5	60.6084	6.63916	1.17665	1.05723	0.989741	0.988815	1.0749	0.943889	1.08217	0.88285	0.912292
Q6P6R2	Dihydrolipoyl dehydrogenase, mitochondrial OS=Rattus norvegicus GN=Dld PE=1 SV=1 - [DLDH_RAT]	31.43	2	10	54.0041	7.86963	0.783808	0.911695	0.867597	0.923658	1.02445	1.23439	1.06284	1.0982	0.962764
Q6P6R6	Transglutaminase 2, C polypeptide OS=Rattus norvegicus GN=Tgm2 PE=2 SV=1 - [Q6P6R6_RAT]	15.16	2	8	76.8871	5.07178	1.01587	0.919945	0.88593	0.984752	1.04663	1.08412	1.06185	1.03086	0.902973
Q6P762	Mannosidase 2, alpha B1 OS=Rattus norvegicus GN=Man2b1 PE=2 SV=1 - [Q6P762_RAT]	12.59	1	10	114.255	8.66064	0.919268	1.01695	1.01342	1.0435	1.17057	1.01478	1.1191	1.02304	0.983491
Q6P7A4	Prosaposin OS=Rattus norvegicus GN=Psap PE=2 SV=1 - [Q6P7A4_RAT]	23.33	3	12	60.9995	5.24951	0.662101	0.872094	0.77244	0.814922	0.987023	1.02323	1.23591	1.05309	0.912639
Q6P7C7	Transmembrane glycoprotein NMB OS=Rattus norvegicus GN=Gpnmb PE=2 SV=1 - [GPNMB_RAT]	4.37	2	2	63.6909	7.10791	0.760044	0.832054	0.944086	0.918124	0.958877	0.935116	1.07039	1.0866	0.980645
Q6P7Q6	Galectin-9 OS=Rattus norvegicus GN=Lgals9 PE=2 SV=1 - [Q6P7Q6_RAT]	16.46	5	4	36.3172	8.54346	0.953344	0.89987	0.839359	1.23039	1.0124	1.06629	0.865927	0.949386	1.10392
Q6P7R8	Estradiol 17-beta-dehydrogenase 12 OS=Rattus norvegicus GN=Hsd17b12 PE=2 SV=1 - [DHB12_RAT]	35.58	2	9	34.8187	9.67139	1.07454	1.08113	1.05405	1.10278	1.09142	0.902934	0.852719	1.0931	1.0547
Q6P7S1	Acid ceramidase OS=Rattus norvegicus GN=Asah1 PE=2 SV=1 - [ASAH1_RAT]	21.32	1	7	44.4148	8.30908	0.877767	0.921317	0.83503	0.991568	1.0489	1.02496	1.04082	0.947688	1.05625
Q6P9V1	CD81 antigen OS=Rattus norvegicus GN=Cd81 PE=2 SV=1 - [Q6P9V1_RAT]	25	2	3	25.8871	5.51611	0.998307	0.876457	0.91555	0.905565	1.01778	0.977688	1.05229	1.11475	0.944359
Q6P9V6	Proteasome subunit alpha type OS=Rattus norvegicus GN=Psma5 PE=2 SV=1 - [Q6P9V6_RAT]	12.03	2	3	26.3942	4.79248	1.13106	1.30364	1.26497	1.02868	1.01114	1.11438	1.16146	1.01498	1.07425
Q6PCT8	Succinate dehydrogenase [ubiquinone] cytochrome b small subunit, mitochondrial OS=Rattus norvegicus GN=Sdhd PE=2 SV=1 - [DHSD_RAT]	4.4	2	1	16.9649	9.29053	0.465433	0.578491	0.730708	0.744103	0.982091	1.19489	0.929607	0.93143	0.876146
Q6PDU7	ATP synthase subunit g, mitochondrial OS=Rattus norvegicus GN=Atp5l PE=1 SV=2 - [ATP5L_RAT]	33.98	1	3	11.4261	9.5835	0.759565	0.639013	0.954683	0.806933	0.905608	1.08733	0.976771	1.02565	0.945259
Q6PDV7	60S ribosomal protein L10 OS=Rattus norvegicus GN=Rpl10 PE=1 SV=3 - [RL10_RAT]	31.78	2	5	24.5879	10.0815	1.03693	1.34573	1.20208	1.18096	0.997502	0.712024	0.914931	0.657923	0.855864
Q6Q7Y5	Galpha13 OS=Rattus norvegicus GN=Gna13 PE=2 SV=1 - [Q6Q7Y5_RAT]	11.14	8	2	43.9838	8.20654	0.991371	1.02811	0.939509	1.03319	1.01473	1.04606	1.03374	1.13807	0.978015
Q6RUV5	Ras-related C3 botulinum toxin substrate 1 OS=Rattus norvegicus GN=Rac1 PE=1 SV=1 - [RAC1_RAT]	27.08	2	4	21.4362	8.49951	1.04211	0.97131	0.967959	1.12055	1.11175	1.20428	1.20128	1.32187	1.67227
Q6TEK3	Vitamin K epoxide reductase complex subunit 1-like protein 1 OS=Rattus norvegicus GN=Vkorc1l1 PE=2 SV=1 - [VKORL_RAT]	11.93	1	2	19.7656	8.95361	1.1551	1.136	1.09229	1.24893	1.05523	0.860608	0.887995	1.07595	1.10907
Q6TEK4	Vitamin K epoxide reductase complex subunit 1 OS=Rattus norvegicus GN=Vkorc1 PE=1 SV=1 - [VKOR1_RAT]	8.07	1	1	17.7714	9.33447	1.20667	1.01511	1.07197	1.09145	1.15446	0.878809	0.812408	1.22083	1.05033
Q6TUG0	DnaJ homolog subfamily B member 11 OS=Rattus norvegicus GN=Dnajb11 PE=2 SV=1 - [DJB11_RAT]	18.44	1	4	40.4697	6.31592	1.16008	0.97392	1.09439	1.17139	0.987313	0.991011	0.820317	1.03072	1.06796
Q6UPE0	Choline dehydrogenase, mitochondrial OS=Rattus norvegicus GN=Chdh PE=1 SV=1 - [CHDH_RAT]	46.58	2	20	66.3464	8.47021	0.689386	0.770091	0.774637	0.836792	0.951957	1.23067	1.01035	1.03218	0.962581
Q704S8	Carnitine O-acetyltransferase OS=Rattus norvegicus GN=Crat PE=1 SV=1 - [CACP_RAT]	7.67	1	4	70.7553	8.54346	0.744042	0.797099	0.886102	0.959938	0.640643	1.00071	1.37597	1.00126	1.03601
Q71SA3	Thrombospondin 1 OS=Rattus norvegicus GN=Thbs1 PE=2 SV=1 - [Q71SA3_RAT]	2.31	1	2	129.588	4.97021	0.710397	0.703886	0.813615	1.09564	0.858042	1.25726	0.737712	0.748617	1.37079
Q7M079	Calcium-binding protein 4 (Fragment) OS=Rattus norvegicus GN=Hsp90b1 PE=1 SV=1 - [Q7M079_RAT]	88.89	1	1	1.97688	4.00537	1.19243	1.08004	1.111	1.04616	0.944225	0.8782	0.725414	0.658194	0.959485
Q7TMC7	Ab2-417 OS=Rattus norvegicus GN=Tf PE=2 SV=1 - [Q7TMC7_RAT]	35.75	3	9	107.343	8.00146	0.996084	1.02517	1.00024	1.03216	0.973492	0.899972	0.905086	0.975209	1.13756
Q7TP48	Adipocyte plasma membrane-associated protein OS=Rattus norvegicus GN=Apmap PE=2 SV=2 - [APMAP_RAT]	37.5	3	12	42.0355	5.85889	1.11042	0.989075	1.05324	1.15788	0.985964	0.923397	0.879244	0.870213	1.12139
Q7TPA1	Ab1-114 OS=Rattus norvegicus GN=Slc25a15 PE=2 SV=1 - [Q7TPA1_RAT]	23.37	1	7	36.8969	8.96826	0.659348	0.884293	0.849645	0.836777	0.979183	1.12828	1.04093	1.04412	0.911809
Q7TPB1	T-complex protein 1 subunit delta OS=Rattus norvegicus GN=Cct4 PE=1 SV=3 - [TCPD_RAT]	17.25	1	6	58.0628	8.01611	1.2798	1.26178	0.995663	1.01586	1.06583	0.933175	1.1852	1.03947	1.0036
Q7TPJ1	Ac2-233 OS=Rattus norvegicus GN=Igtp PE=2 SV=1 - [Q7TPJ1_RAT]	9.01	6	8	161.531	6.53662	0.942063	0.978854	0.945799	1.03291	0.986682	0.949101	0.902744	1.07977	1.0586
Q8BHI5	O-acyltransferase OS=Rattus norvegicus GN=Dgat1 PE=2 SV=1 - [Q8BHI5_RAT]	4.8	2	2	57.0496	9.36377	1.19989	0.955509	1.12141	1.08201	1.03924	0.989816	0.831358	1.09559	1.52171
Q8CFN2	Cell division control protein 42 homolog OS=Rattus norvegicus GN=Cdc42 PE=1 SV=2 - [CDC42_RAT]	25.65	1	3	21.245	6.55127	0.900351	0.909622	1.03011	0.975221	1.06531	0.859392	1.08878	1.05237	0.938954
Q8CHM7	2-hydroxyacyl-CoA lyase 1 OS=Rattus norvegicus GN=Hacl1 PE=1 SV=1 - [HACL1_RAT]	30.12	2	14	63.5752	7.32764	0.802287	0.891171	0.948951	0.979899	0.872462	1.1159	1.42073	1.0684	1.17537
Q8K3R0	Carboxylesterase isoenzyme OS=Rattus norvegicus GN=Ces2a PE=2 SV=1 - [Q8K3R0_RAT]	29.75	5	9	61.7625	6.66846	1.04608	0.973301	1.14898	1.01601	0.967643	0.883194	0.900722	0.984967	1.19544
Q8K4C0	Dimethylaniline monooxygenase [N-oxide-forming] 5 OS=Rattus norvegicus GN=Fmo5 PE=1 SV=3 - [FMO5_RAT]	25.14	1	11	60.0171	8.85107	1.00554	0.974781	0.965124	1.05194	0.855401	0.927413	0.849376	0.946468	1.16941
Q8R491	EH domain-containing protein 3 OS=Rattus norvegicus GN=Ehd3 PE=1 SV=2 - [EHD3_RAT]	17.57	1	3	60.7527	6.45557	0.888423	0.976111	0.972948	1.02527	1.16329	0.982184	0.973633	1.07054	1.05076
Q8R4A1	ERO1-like protein alpha OS=Rattus norvegicus GN=Ero1l PE=1 SV=1 - [ERO1A_RAT]	12.93	2	5	53.984	6.18896	0.990838	0.98424	1.04556	0.994399	1.00712	0.937351	1.06499	1.01453	1.12619
Q8VID1	Dehydrogenase/reductase SDR family member 4 OS=Rattus norvegicus GN=Dhrs4 PE=2 SV=2 - [DHRS4_RAT]	27.24	2	7	29.8028	9.5542	0.851962	0.891616	0.887949	0.898982	0.994596	1.10454	1.09882	1.08235	1.06742
Q91XU8	Phosphatidate cytidylyltransferase 2 OS=Rattus norvegicus GN=Cds2 PE=2 SV=1 - [CDS2_RAT]	10.38	2	3	51.2888	7.04932	1.16026	1.00733	1.07358	1.41621	1.18258	0.989025	0.897675	1.22038	0.882298
Q920A6	Retinoid-inducible serine carboxypeptidase OS=Rattus norvegicus GN=Scpep1 PE=2 SV=1 - [RISC_RAT]	10.84	1	3	51.1418	5.52881	0.70527	1.04973	0.970254	0.736193	1.08461	1.01772	0.866954	0.645248	0.977696
Q920L2	Succinate dehydrogenase [ubiquinone] flavoprotein subunit, mitochondrial OS=Rattus norvegicus GN=Sdha PE=1 SV=1 - [DHSA_RAT]	41.31	2	17	71.5697	7.1665	0.790528	0.795958	0.721982	0.90791	0.958584	1.12945	1.02808	0.870684	0.958266
Q923V8	15 kDa selenoprotein OS=Rattus norvegicus GN=Sep15 PE=1 SV=3 - [SEP15_RAT]	25.31	1	3	17.8121	5.35107	1.1568	1.10312	1.11095	1.15951	1.01169	0.820748	0.803275	0.844033	1.13086
Q924S5	Lon protease homolog, mitochondrial OS=Rattus norvegicus GN=Lonp1 PE=2 SV=1 - [LONM_RAT]	15.47	1	12	105.726	6.59521	0.744307	0.956631	0.938461	0.852429	1.01305	1.11231	1.15813	1.12714	1.05098
Q99ML5	Prenylcysteine oxidase OS=Rattus norvegicus GN=Pcyox1 PE=1 SV=1 - [PCYOX_RAT]	22.42	1	7	56.2516	7.09326	0.913649	0.864008	0.98327	1.09243	0.886183	1.10528	0.87046	0.873143	0.986308
Q99NI1	Nucleoside diphosphate kinase DR-nm23 OS=Rattus norvegicus GN=Nme3 PE=2 SV=1 - [Q99NI1_RAT]	10.06	1	1	19.0769	6.34131	0.878199	1.31051	1.2264	0.778657	0.869636	1.00195	1.30307	0.850267	1.10651
Q99PS8	Histidine-rich glycoprotein OS=Rattus norvegicus GN=Hrg PE=2 SV=1 - [HRG_RAT]	14.1	1	5	59.0117	7.84033	1.14412	0.979817	1.25487	1.02769	0.833826	0.869517	0.831562	1.06378	1.36698
Q9EQ76	Dimethylaniline monooxygenase [N-oxide-forming] 3 OS=Rattus norvegicus GN=Fmo3 PE=1 SV=1 - [FMO3_RAT]	34.65	2	15	59.9214	8.1626	1.09875	1.07365	1.17925	1.06139	0.90022	0.898015	0.858641	0.886099	1.0557
Q9ER34	Aconitate hydratase, mitochondrial OS=Rattus norvegicus GN=Aco2 PE=1 SV=2 - [ACON_RAT]	30.26	1	18	85.38	7.82568	0.828988	0.819897	0.932501	0.941333	0.999112	1.0936	1.2562	1.16032	1.04212
Q9ERM8	Secretory carrier membrane protein 3 (Fragment) OS=Rattus norvegicus GN=Scamp3 PE=2 SV=1 - [Q9ERM8_RAT]	7.08	2	1	24.8195	8.39697	1.06055	1.17327	1.02116	0.865476	1.04341	0.928599	0.979997	1.0604	0.735989
Q9ES21	Phosphatidylinositide phosphatase SAC1 OS=Rattus norvegicus GN=Sacm1l PE=1 SV=1 - [SAC1_RAT]	13.29	1	7	66.996	7.28369	1.15745	1.14393	1.10617	1.00979	1.04469	0.873113	0.929204	1.00774	1.03306
Q9ES38	Bile acyl-CoA synthetase OS=Rattus norvegicus GN=Slc27a5 PE=1 SV=1 - [S27A5_RAT]	30.58	1	15	76.217	8.23584	1.11386	1.12521	1.03665	1.06266	0.820612	0.851424	0.87257	0.881875	1.12992
Q9ES71	Dihydroxyacetone phosphate acyltransferase OS=Rattus norvegicus GN=Gnpat PE=2 SV=1 - [GNPAT_RAT]	12.68	1	6	77.0261	7.72314	0.832431	0.987406	0.929852	0.874574	0.968964	1.04907	1.33345	1.13646	1.11527
Q9JJ40	Na(+)/H(+) exchange regulatory cofactor NHE-RF3 OS=Rattus norvegicus GN=Pdzk1 PE=1 SV=2 - [NHRF3_RAT]	17.78	1	7	56.7649	5.42725	1.11875	0.923491	1.00678	0.883725	0.977039	0.974906	1.01655	1.1804	1.02867
Q9JJK4	Peroxisomal biogenesis factor 3 OS=Rattus norvegicus GN=Pex3 PE=1 SV=1 - [PEX3_RAT]	20.97	1	6	42.1829	7.95752	0.980697	0.908348	0.988704	1.06601	0.994112	1.0444	1.21746	1.04175	1.20958
Q9JK41	High affinity copper uptake protein 1 OS=Rattus norvegicus GN=Slc31a1 PE=2 SV=1 - [COPT1_RAT]	5.88	1	1	21.1144	7.41553	0.929744	0.755427	0.845006	0.99042	0.945991	1.03075	1.05524	0.865907	1.00501
Q9JLA3	UDP-glucose:glycoprotein glucosyltransferase 1 OS=Rattus norvegicus GN=Uggt1 PE=1 SV=2 - [UGGG1_RAT]	21.53	1	25	176.32	5.65576	1.07215	1.03802	1.07157	1.07386	0.985811	0.916224	0.876763	0.966973	1.05472
Q9JLJ3	4-trimethylaminobutyraldehyde dehydrogenase OS=Rattus norvegicus GN=Aldh9a1 PE=1 SV=1 - [AL9A1_RAT]	36.03	1	15	53.618	6.91748	0.908906	0.951755	0.83679	0.915896	1.00978	1.06498	1.07261	0.990877	1.00341
Q9JM53	Apoptosis-inducing factor 1, mitochondrial OS=Rattus norvegicus GN=Aifm1 PE=1 SV=1 - [AIFM1_RAT]	31.7	2	16	66.6808	8.96826	0.778994	0.870387	0.901932	0.952894	0.955969	1.05175	0.904011	1.02463	1.06565
Q9QXQ0	Alpha-actinin-4 OS=Rattus norvegicus GN=Actn4 PE=1 SV=2 - [ACTN4_RAT]	29.31	10	22	104.849	5.43994	1.01042	0.97404	1.05994	0.925131	1.08487	1.04706	1.14326	1.14948	0.972804
Q9QZX8	Solute carrier organic anion transporter family member 1B2 OS=Rattus norvegicus GN=Slco1b2 PE=1 SV=2 - [SO1B2_RAT]	13.39	1	7	76.717	8.63135	1	0.982893	0.973396	0.941712	1.14086	0.942002	1.08216	1.07539	0.91161
Q9R0T3	DnaJ homolog subfamily C member 3 OS=Rattus norvegicus GN=Dnajc3 PE=2 SV=3 - [DNJC3_RAT]	23.02	1	7	57.5252	5.77002	1.14055	1.10924	1.12018	1.03253	0.913577	1.01751	0.865512	0.874307	1.00743
Q9R1Z0	Voltage-dependent anion-selective channel protein 3 OS=Rattus norvegicus GN=Vdac3 PE=1 SV=2 - [VDAC3_RAT]	36.75	2	7	30.7784	8.70459	0.816945	0.906598	0.864153	1.1232	0.875437	1.13288	1.02412	0.857747	0.998409
Q9WUS0	Adenylate kinase isoenzyme 4, mitochondrial OS=Rattus norvegicus GN=Ak4 PE=2 SV=1 - [KAD4_RAT]	26.46	1	5	25.1873	8.01611	0.803863	0.834506	0.987999	0.943377	1.07386	1.0887	1.05668	1.09052	1.02023
Q9WVB1	Ras-related protein Rab-6A OS=Rattus norvegicus GN=Rab6a PE=2 SV=2 - [RAB6A_RAT]	26.44	19	4	23.5749	5.5415	1.12936	1.1895	1.41165	0.869056	0.939801	0.831311	1.01125	1.03297	0.926892
Q9WVJ4	Synaptojanin-2-binding protein OS=Rattus norvegicus GN=Synj2bp PE=1 SV=2 - [SYJ2B_RAT]	17.93	1	2	15.8153	6.80029	0.96126	0.921553	1.0164	1.10728	0.992144	1.13941	1.04739	0.865948	1.05644
Q9WVK3	Peroxisomal trans-2-enoyl-CoA reductase OS=Rattus norvegicus GN=Pecr PE=2 SV=1 - [PECR_RAT]	70.3	2	13	32.4126	8.68994	0.790913	0.800132	0.848895	1.12831	1.01803	1.04779	1.18668	1.1271	1.12188
Q9WVK7	Hydroxyacyl-coenzyme A dehydrogenase, mitochondrial OS=Rattus norvegicus GN=Hadh PE=2 SV=1 - [HCDH_RAT]	66.56	1	14	34.4259	8.76318	0.527224	0.739912	0.831986	0.840708	0.99456	1.14574	0.960975	1.1068	1.06177
Q9Z0V5	Peroxiredoxin-4 OS=Rattus norvegicus GN=Prdx4 PE=2 SV=1 - [PRDX4_RAT]	31.14	1	4	30.9881	6.65381	1.08517	0.976539	0.988964	1.1297	0.999923	0.898394	0.805845	0.806979	1.072
Q9Z122	Fatty acid desaturase 2 OS=Rattus norvegicus GN=Fads2 PE=2 SV=1 - [FADS2_RAT]	15.99	1	6	52.3469	8.82178	1.01692	0.712679	0.898596	1.12117	1.24574	0.991645	0.799201	1.23778	1.04257
Q9Z142	Transmembrane protein 33 OS=Rattus norvegicus GN=Tmem33 PE=2 SV=1 - [TMM33_RAT]	8.91	1	2	27.9648	9.65674	1.20527	1.22147	1.34538	1.2548	0.912275	0.945988	0.946233	1.21401	0.938427
Q9Z1E1	Flotillin-1 OS=Rattus norvegicus GN=Flot1 PE=2 SV=2 - [FLOT1_RAT]	21.73	3	7	47.4696	7.15186	0.884129	0.955328	0.936067	1.0567	1.03964	1.08344	0.956447	0.944534	0.975413
Q9Z269	Vesicle-associated membrane protein-associated protein B OS=Rattus norvegicus GN=Vapb PE=1 SV=3 - [VAPB_RAT]	12.35	1	2	26.899	7.78174	1.04818	1.1685	1.04861	1.03245	1.0136	1.1027	1.18872	1.35372	1.26005
Q9Z2L0	Voltage-dependent anion-selective channel protein 1 OS=Rattus norvegicus GN=Vdac1 PE=1 SV=4 - [VDAC1_RAT]	77.74	4	6	30.7366	8.54346	0.83702	0.917195	0.949943	1.03822	0.957625	1.13098	0.982736	0.854347	0.935426
Q9Z2M4	Peroxisomal 2,4-dienoyl-CoA reductase OS=Rattus norvegicus GN=Decr2 PE=2 SV=1 - [DECR2_RAT]	28.42	1	7	31.2723	8.25049	0.842456	0.863298	0.842516	1.09868	0.987303	1.05157	1.12432	1.10093	1.22183
Q9Z2Q7	Syntaxin-8 OS=Rattus norvegicus GN=Stx8 PE=1 SV=1 - [STX8_RAT]	17.37	1	3	26.8941	5.0083	0.863521	0.895193	0.803057	0.994374	1.03224	1.17213	1.13705	1.06466	0.936234
Q9Z2Z8	7-dehydrocholesterol reductase OS=Rattus norvegicus GN=Dhcr7 PE=2 SV=1 - [DHCR7_RAT]	11.89	1	4	54.1194	8.35303	1.06465	1.0793	1.10738	0.958824	1.04246	0.842965	1.00142	0.969546	1.17909
Q9Z311	Trans-2-enoyl-CoA reductase, mitochondrial OS=Rattus norvegicus GN=Mecr PE=2 SV=1 - [MECR_RAT]	17.16	1	4	40.3013	8.77783	0.763056	0.924827	0.915353	1.01806	1.0433	1.03418	1.15125	1.05645	0.96759
V9GZ85	Protein LOC100361457 (Fragment) OS=Rattus norvegicus GN=LOC100361457 PE=3 SV=1 - [V9GZ85_RAT]	47.06	9	6	41.5927	5.70654	0.996648	0.937148	1.07474	0.86709	1.08446	1.03459	1.06622	1.18462	0.931089
X1WI37	Uncharacterized protein (Fragment) OS=Rattus norvegicus GN=LOC100362640 PE=3 SV=1 - [X1WI37_RAT]	27.48	3	6	29.448	10.1548	1.04346	1.28089	1.25711	1.32815	0.91842	0.798563	0.886956	0.811932	0.80961
