# Supplementary material for: Liver mitochondria-associated endoplasmic reticulum membrane proteomics for studying the effects of ZiBuPiYin recipe on Zucker diabetic fatty rats after chronic psychological stress
Source: Front Cell Dev Biol. 2022 Nov 3;10:995732. doi: 10.3389/fcell.2022.995732 (PMC9669571; doi:10.3389/fcell.2022.995732)
Supplement: Supplementary file 1 [file DataSheet1.zip › Data Sheet 1/221013 Supplementary materials/Table S1.xlsx]

## Sheet: Sheet1
Supplementary Table 1. Antibodies applied in Western blotting (WB).
Antibody	WB Dilution	Catalog No.	Provider
anti-FACL4	1:1000	ab155282	Abcam
anti-alpha tubulin	1:1000	ab176560	Abcam
anti-VDAC	1:1000	4866	Cell Signaling Technology
anti-IP3 receptor 1	1:1000	8568	Cell Signaling Technology
anti-GRP75	1:5000	67563-1-Ig	proteintech
anti-COXIV	1:5000	11242-1-AP	proteintech
anti-SUCLG1	1:1000	14923-1-AP	proteintech
anti-LAMP2	1:2000	ab125068	Abcam
