# Supplementary material for: Liver mitochondria-associated endoplasmic reticulum membrane proteomics for studying the effects of ZiBuPiYin recipe on Zucker diabetic fatty rats after chronic psychological stress
Source: Front Cell Dev Biol. 2022 Nov 3;10:995732. doi: 10.3389/fcell.2022.995732 (PMC9669571; doi:10.3389/fcell.2022.995732)
Supplement: Supplementary file 1 [file DataSheet1.zip › Data Sheet 1/221013 Supplementary materials/Table S3.xlsx]

## Sheet: Sheet1
Supporting information Table 3. Protein expression in different clusters with membership values and standardized expression ratios.
Protein accession	Description	Coverage	Proteins	Unique Peptides	MW [kDa]	calc. pI	control group			model group			ZBPYR group			p.value	control Geomean	model Geomean	ZBPYR Geomean	Cluster	Membership
							Log2 (control1/REF)	Log2 (control2/REF)	Log2 (control3/REF)	Log2 (model1/REF)	Log2 (model2/REF)	Log2 (model3/REF)	Log2 (ZBPYR1/REF)	Log2 (ZBPYR2/REF)	Log2 (ZBPYR3/REF)
A0A096MJW5	Protein Plch1 OS=Rattus norvegicus GN=Plch1 PE=4 SV=1 - [A0A096MJW5_RAT]	0.79	3	1	116.075	7.88428	0.0863194	0.0196837	0.335292	-0.238813	-0.185829	-0.0853683	-0.137255	-0.0844495	0.0254949	0.0398668	1.10734	0.888841	0.955678	Cluster3	0.893671
B0BNJ4	Ethylmalonic encephalopathy 1 OS=Rattus norvegicus GN=Ethe1 PE=2 SV=1 - [B0BNJ4_RAT]	30.71	1	5	27.659	7.06396	-0.40121	-0.386765	-0.108644	0.047507	-0.08819	0.153694	0.139459	0.049459	0.151226	0.0133906	0.812887	1.02645	1.08176	Cluster2	0.805048
P13086	Succinyl-CoA ligase [ADP/GDP-forming] subunit alpha, mitochondrial OS=Rattus norvegicus GN=Suclg1 PE=2 SV=2 - [SUCA_RAT]	30.06	2	8	36.125	9.48096	-0.444295	-0.334219	-0.370278	0.0321025	-0.0607547	0.086531	-0.255088	-0.282122	-0.240974	0.000299583	0.766878	1.01346	0.835438	Cluster4	0.360836
P13107	Cytochrome P450 2B3 OS=Rattus norvegicus GN=Cyp2b3 PE=2 SV=1 - [CP2B3_RAT]	21.38	6	10	56.3479	6.87354	0.273293	0.152469	0.242191	0.0051849	-0.102406	-0.232113	-0.201069	0.047687	0.110484	0.0391807	1.16688	0.926731	0.990137	Cluster3	0.928922
P13471	40S ribosomal protein S14 OS=Rattus norvegicus GN=Rps14 PE=2 SV=3 - [RS14_RAT]	15.23	4	2	16.2485	10.0522	0.389774	0.454422	0.539183	0.427054	-0.0543596	-0.732736	-0.882216	-0.547691	-0.665024	0.0198022	1.37662	0.920179	0.616294	Cluster6	0.998309
P13803	Electron transfer flavoprotein subunit alpha, mitochondrial OS=Rattus norvegicus GN=Etfa PE=1 SV=4 - [ETFA_RAT]	53.45	1	14	34.9295	8.38232	-0.338313	-0.164422	-0.127347	-0.142603	-0.0739555	0.126788	0.153042	0.174896	0.0124305	0.0382623	0.864521	0.979472	1.08182	Cluster2	0.687594
P14046	Alpha-1-inhibitor 3 OS=Rattus norvegicus GN=A1i3 PE=1 SV=1 - [A1I3_RAT]	20.38	9	9	163.67	6.03662	0.127595	0.115603	0.232965	-0.0912972	-0.0509439	-0.192838	0.0481756	-0.104925	-0.0886308	0.0101477	1.1163	0.925501	0.966968	Cluster3	0.965657
P14562	Lysosome-associated membrane glycoprotein 1 OS=Rattus norvegicus GN=Lamp1 PE=1 SV=1 - [LAMP1_RAT]	10.81	1	4	43.9412	8.07471	-0.380001	-0.165512	-0.220006	-0.0324227	0.119274	0.102587	-0.0738717	0.0323866	-0.0321259	0.00993961	0.837887	1.04474	0.983136	Cluster4	0.872141
P14604	Enoyl-CoA hydratase, mitochondrial OS=Rattus norvegicus GN=Echs1 PE=1 SV=1 - [ECHM_RAT]	36.55	1	9	31.4962	8.1333	-0.539685	-0.352495	-0.327336	-0.239689	0.0071554	0.201794	0.264543	0.100279	0.0214651	0.0159235	0.754449	0.992923	1.09336	Cluster2	0.97863
P15149	Cytochrome P450 2A2 OS=Rattus norvegicus GN=Cyp2a2 PE=1 SV=1 - [CP2A2_RAT]	44.92	2	10	56.3092	7.89893	0.24503	0.28633	0.364519	0.161242	-0.245432	-0.0609606	-0.0257985	-0.469535	-0.161719	0.0318223	1.22997	0.967019	0.85915	Cluster6	0.827263
P15650	Long-chain specific acyl-CoA dehydrogenase, mitochondrial OS=Rattus norvegicus GN=Acadl PE=1 SV=1 - [ACADL_RAT]	33.49	1	12	47.8424	7.73779	-0.430373	-0.363633	-0.384569	-0.206616	0.0636025	0.239109	0.187678	0.216754	0.139021	0.00460735	0.761619	1.02245	1.13379	Cluster2	0.978726
P15999	ATP synthase subunit alpha, mitochondrial OS=Rattus norvegicus GN=Atp5a1 PE=1 SV=2 - [ATPA_RAT]	52.08	3	23	59.7166	9.18799	-0.478378	-0.391667	-0.351196	-0.140449	-0.0430955	0.318735	-0.124785	0.0605741	-0.0350426	0.0242385	0.754148	1.03173	0.977329	Cluster4	0.979151
B0BNK6	Branched chain keto acid dehydrogenase E1, beta polypeptide OS=Rattus norvegicus GN=Bckdhb PE=2 SV=1 - [B0BNK6_RAT]	21.54	3	7	42.7538	6.82959	-0.422158	-0.300212	-0.254615	-0.201703	-0.0158539	0.295437	0.21382	0.0762849	0.0729978	0.0318267	0.797933	1.01816	1.08751	Cluster2	0.89225
P16303	Carboxylesterase 1D OS=Rattus norvegicus GN=Ces1d PE=1 SV=2 - [CES1D_RAT]	36.81	3	18	62.1077	6.53662	0.470846	0.791884	0.649331	-0.14892	-0.674523	-0.560118	-0.307606	-0.786843	-0.179036	0.00332493	1.55547	0.726388	0.745099	Cluster3	0.960392
P17764	Acetyl-CoA acetyltransferase, mitochondrial OS=Rattus norvegicus GN=Acat1 PE=1 SV=1 - [THIL_RAT]	40.09	1	11	44.6664	8.76318	-0.504296	-0.388321	-0.216323	-0.0743136	-0.0117237	0.33227	0.0801965	0.161138	0.0222915	0.0182024	0.773972	1.05854	1.0628	Cluster4	0.81235
P18163	Long-chain-fatty-acid--CoA ligase 1 OS=Rattus norvegicus GN=Acsl1 PE=1 SV=1 - [ACSL1_RAT]	51.5	2	31	78.1282	6.99072	-0.228767	-0.216852	-0.205746	-0.0239976	-0.0521667	0.00260891	0.0938422	0.132343	0.076525	1.01e-05	0.86028	0.983149	1.07244	Cluster2	0.86
P19511	ATP synthase subunit b, mitochondrial OS=Rattus norvegicus GN=Atp5f1 PE=1 SV=1 - [AT5F1_RAT]	26.95	1	8	28.8505	9.36377	-0.242701	-0.528968	-0.447379	-0.271918	-0.15246	0.137296	0.0188145	-0.0347713	-0.0925539	0.049985	0.75453	0.935822	0.97524	Cluster2	0.721297
P19945	60S acidic ribosomal protein P0 OS=Rattus norvegicus GN=Rplp0 PE=1 SV=2 - [RLA0_RAT]	46.37	4	11	34.1938	6.25244	0.171534	0.277278	0.21641	0.279084	0.0339865	-0.304892	-0.21436	-0.32135	-0.231411	0.0427325	1.16614	1.00189	0.837577	Cluster6	0.984563
P20611	Lysosomal acid phosphatase OS=Rattus norvegicus GN=Acp2 PE=1 SV=1 - [PPAL_RAT]	9.69	2	4	48.2884	6.63916	-0.268463	-0.220212	-0.21915	-0.0191657	0.28454	0.28759	0.173354	-0.07005	-0.192752	0.0374096	0.84913	1.13628	0.979545	Cluster4	0.569195
P21571	ATP synthase-coupling factor 6, mitochondrial OS=Rattus norvegicus GN=Atp5j PE=1 SV=1 - [ATP5J_RAT]	44.44	1	5	12.4866	9.43701	-0.483779	-0.4982	-0.447161	-0.225033	-0.195874	0.147345	-0.171354	0.375594	-0.0382496	0.0450127	0.718779	0.93875	1.0391	Cluster2	0.992563
P21775	3-ketoacyl-CoA thiolase A, peroxisomal OS=Rattus norvegicus GN=Acaa1a PE=2 SV=2 - [THIKA_RAT]	60.61	3	1	43.8057	8.22119	-0.288177	-0.0301839	-0.0236055	-0.0357998	-0.00850669	-0.0923113	0.398184	0.117565	0.235161	0.022737	0.92403	0.968928	1.18946	Cluster5	0.922074
P21913	Succinate dehydrogenase [ubiquinone] iron-sulfur subunit, mitochondrial OS=Rattus norvegicus GN=Sdhb PE=2 SV=2 - [DHSB_RAT]	30.14	1	7	31.8089	8.67529	-0.62581	-0.326613	-0.453659	-0.0117945	0.017465	0.322619	-0.0753254	0.0224076	0.0510105	0.00564416	0.722618	1.0788	0.999559	Cluster4	0.965479
P24049	60S ribosomal protein L17 OS=Rattus norvegicus GN=Rpl17 PE=2 SV=3 - [RL17_RAT]	27.17	2	4	21.3834	10.1841	0.395161	0.441125	0.477171	0.406999	0.0373983	-0.226319	-0.458731	-0.588191	-0.323841	0.00452849	1.35456	1.05168	0.728539	Cluster6	0.949715
B2GV33	Maoa protein (Fragment) OS=Rattus norvegicus GN=Maoa PE=2 SV=1 - [B2GV33_RAT]	29.62	3	14	58.7653	8.07471	-0.409755	-0.263364	-0.254023	0.062948	-0.0166696	0.0813506	0.128646	0.00690507	-0.0340923	0.00203583	0.807175	1.02993	1.02372	Cluster4	0.906564
P24090	Alpha-2-HS-glycoprotein OS=Rattus norvegicus GN=Ahsg PE=1 SV=2 - [FETUA_RAT]	19.32	3	5	37.9582	6.50732	0.209289	0.0375077	0.167436	-0.149471	-0.0524775	-0.215409	0.0375215	-0.0697565	-0.0911216	0.0151551	1.10044	0.908073	0.971901	Cluster3	0.872568
P24470	Cytochrome P450 2C23 OS=Rattus norvegicus GN=Cyp2c23 PE=2 SV=2 - [CP2CN_RAT]	37.04	2	13	56.3966	8.42627	0.115494	0.175122	0.19993	0.118927	-0.0414618	-0.0683003	-0.225331	-0.28707	0.0250764	0.0363185	1.12001	1.00212	0.893512	Cluster6	0.996828
P24473	Glutathione S-transferase kappa 1 OS=Rattus norvegicus GN=Gstk1 PE=1 SV=3 - [GSTK1_RAT]	54.42	1	10	25.4763	9.0708	-0.402051	-0.446903	-0.429102	0.0512097	0.162513	0.117508	0.0832546	0.142939	0.0222618	1.74e-05	0.744313	1.07954	1.05908	Cluster4	0.953099
P26772	10 kDa heat shock protein, mitochondrial OS=Rattus norvegicus GN=Hspe1 PE=1 SV=3 - [CH10_RAT]	66.67	2	7	10.8949	8.92432	-0.48341	-0.231937	-0.305216	-0.202128	0.00914991	0.235877	0.279967	0.187418	0.149269	0.0123782	0.789939	1.00996	1.15313	Cluster2	0.957462
P27615	Lysosome membrane protein 2 OS=Rattus norvegicus GN=Scarb2 PE=1 SV=2 - [SCRB2_RAT]	19.04	1	9	54.0564	5.0083	-0.322447	-0.460887	-0.340251	-0.0972319	0.0615388	0.0711428	0.116267	0.13073	0.00449685	0.000888566	0.771357	1.00822	1.05983	Cluster2	0.706752
P28492	Glutaminase liver isoform, mitochondrial OS=Rattus norvegicus GN=Gls2 PE=2 SV=3 - [GLSL_RAT]	20.27	1	9	66.205	7.41553	-0.258367	-0.335195	-0.170867	-0.0368814	-0.205981	0.170935	0.123985	0.114397	0.0173408	0.0381418	0.838098	0.983519	1.06086	Cluster2	0.990779
P29147	D-beta-hydroxybutyrate dehydrogenase, mitochondrial OS=Rattus norvegicus GN=Bdh1 PE=1 SV=2 - [BDH_RAT]	50.44	1	14	38.1773	8.83643	-0.316567	-0.187424	-0.196135	-0.0753181	0.00297124	0.250678	-0.0368196	0.0358582	-0.0926105	0.0475964	0.850642	1.04206	0.978612	Cluster4	0.828384
P29266	3-hydroxyisobutyrate dehydrogenase, mitochondrial OS=Rattus norvegicus GN=Hibadh PE=1 SV=3 - [3HIDH_RAT]	23.58	1	5	35.2796	8.47021	-0.496621	-0.266359	-0.290149	-0.282166	-0.0310406	0.233544	0.270355	0.0347077	0.0850161	0.0434658	0.784017	0.981762	1.09431	Cluster2	0.987452
P29314	40S ribosomal protein S9 OS=Rattus norvegicus GN=Rps9 PE=1 SV=4 - [RS9_RAT]	21.13	5	5	22.5776	10.6528	0.342343	0.772441	0.254713	0.730918	0.331778	-0.468924	-1.01879	-1.55496	-0.522614	0.0205955	1.37221	1.14705	0.48899	Cluster6	0.67444
P29419	ATP synthase subunit e, mitochondrial OS=Rattus norvegicus GN=Atp5i PE=1 SV=3 - [ATP5I_RAT]	50.7	1	3	8.24948	9.34912	-0.391402	-0.496508	-0.361474	-0.105794	-0.0418457	0.255905	-0.19846	0.273581	0.130361	0.0309161	0.74926	1.02533	1.04862	Cluster4	0.615037
B2RYT7	Haloacid dehalogenase-like hydrolase domain containing 3 OS=Rattus norvegicus GN=Hdhd3 PE=2 SV=1 - [B2RYT7_RAT]	25.9	1	6	27.7763	7.00537	-0.421862	-0.325124	-0.165032	0.0145203	0.0289504	0.171659	0.243613	-0.103029	-0.0700411	0.0350294	0.81	1.05096	1.01643	Cluster4	0.998583
P32089	Tricarboxylate transport protein, mitochondrial OS=Rattus norvegicus GN=Slc25a1 PE=1 SV=1 - [TXTP_RAT]	25.08	2	6	33.8138	9.86182	-0.287939	-0.183051	-0.278134	-0.0759829	0.0797498	0.208189	0.00802741	0.180963	0.0338997	0.0133707	0.841067	1.05019	1.05285	Cluster4	0.816569
P32551	Cytochrome b-c1 complex subunit 2, mitochondrial OS=Rattus norvegicus GN=Uqcrc2 PE=1 SV=2 - [QCR2_RAT]	34.96	1	12	48.3662	9.14404	-0.356993	-0.254031	-0.211722	-0.0885489	-0.0387291	0.111309	0.0238178	-0.0439045	-0.00744299	0.00771098	0.826881	0.996317	0.993659	Cluster4	0.883566
P36365	Dimethylaniline monooxygenase [N-oxide-forming] 1 OS=Rattus norvegicus GN=Fmo1 PE=1 SV=2 - [FMO1_RAT]	35.34	1	13	59.7867	8.27979	0.300573	0.306551	0.190313	-0.124713	-0.472231	-0.16515	-0.29179	-0.462643	0.0228976	0.0210349	1.20231	0.83855	0.844492	Cluster3	0.948426
P38718	Mitochondrial pyruvate carrier 2 OS=Rattus norvegicus GN=Mpc2 PE=2 SV=1 - [MPC2_RAT]	22.83	1	4	14.2486	10.4771	-0.828075	-0.566157	-0.699617	-0.381105	-0.124069	0.581762	0.120678	0.046782	-0.025401	0.0373687	0.616448	1.01785	1.03337	Cluster4	0.759141
P46462	Transitional endoplasmic reticulum ATPase OS=Rattus norvegicus GN=Vcp PE=1 SV=3 - [TERA_RAT]	37.22	4	21	89.2927	5.26221	0.0729672	0.292813	0.233747	0.0603444	-0.0986652	-0.14444	-0.0382346	-0.137855	-0.0973991	0.0176122	1.14857	0.958653	0.938766	Cluster3	0.750681
P51538	Cytochrome P450 3A9 OS=Rattus norvegicus GN=Cyp3a9 PE=2 SV=2 - [CP3A9_RAT]	16.1	2	6	57.7742	8.82178	0.248798	0.0865146	0.299336	-0.0330938	-0.156748	-0.0939464	0.0466532	-0.187011	-0.00679073	0.0209823	1.15793	0.936534	0.966573	Cluster3	0.997477
P51869	Cytochrome P450 4F4 OS=Rattus norvegicus GN=Cyp4f4 PE=2 SV=1 - [CP4F4_RAT]	13.22	1	3	60.0112	7.35693	0.0803265	-0.0841675	-0.143072	0.121408	0.0792893	0.315148	-0.164274	-0.345207	-0.0608978	0.0370089	0.966626	1.12658	0.876529	Cluster1	0.993378
P55159	Serum paraoxonase/arylesterase 1 OS=Rattus norvegicus GN=Pon1 PE=1 SV=3 - [PON1_RAT]	45.92	1	9	39.3331	5.22412	0.191284	0.378915	0.5059	0.00679843	-0.120569	-0.351003	-0.331999	-0.294689	-0.0349971	0.0103529	1.28227	0.898179	0.858231	Cluster3	0.728128
P56571	ES1 protein homolog, mitochondrial OS=Rattus norvegicus PE=1 SV=2 - [ES1_RAT]	39.1	1	6	28.1549	8.92432	-0.541588	-0.451835	-0.244517	-0.114199	-0.0178706	0.243338	0.347599	0.302408	0.165944	0.00369304	0.751244	1.02604	1.20747	Cluster2	0.968192
P57113	Maleylacetoacetate isomerase OS=Rattus norvegicus GN=Gstz1 PE=1 SV=2 - [MAAI_RAT]	69.44	1	9	23.9456	7.76709	-0.265355	-0.0454839	-0.205554	-0.16736	0.0576815	0.059546	0.204217	0.16687	0.0859173	0.0265725	0.887531	0.988484	1.11137	Cluster5	0.587523
B3DMA2	Acyl-CoA dehydrogenase family member 11 OS=Rattus norvegicus GN=Acad11 PE=1 SV=1 - [ACD11_RAT]	39.15	1	23	87.3156	8.17725	-0.28326	-0.380742	-0.176031	0.0454866	0.0358486	0.00707332	-0.020617	0.185502	0.235167	0.00529425	0.823585	1.02064	1.09684	Cluster2	0.96815
P59382	Peroxisomal membrane protein 4 OS=Rattus norvegicus GN=Pxmp4 PE=1 SV=2 - [PXMP4_RAT]	14.15	3	4	24.1208	10.0376	-0.0896264	-0.390777	-0.175871	-0.0884588	-0.102621	-0.162435	0.280294	0.20529	0.28749	0.00207899	0.859305	0.921568	1.19556	Cluster5	0.944172
P62083	40S ribosomal protein S7 OS=Rattus norvegicus GN=Rps7 PE=1 SV=1 - [RS7_RAT]	21.65	2	3	22.1133	10.0962	0.227943	0.457011	0.84301	0.452029	0.146284	-0.740527	-0.604475	-0.844359	-1.09941	0.0217137	1.42338	0.967676	0.555009	Cluster6	0.951108
P62278	40S ribosomal protein S13 OS=Rattus norvegicus GN=Rps13 PE=1 SV=2 - [RS13_RAT]	41.06	4	6	17.2117	10.5356	0.295222	0.680649	0.578029	0.29398	-0.0432714	-0.824279	-0.789962	-0.696046	-0.627293	0.0155117	1.43194	0.875883	0.613683	Cluster6	0.97029
P62282	40S ribosomal protein S11 OS=Rattus norvegicus GN=Rps11 PE=1 SV=3 - [RS11_RAT]	30.38	3	5	18.419	10.3013	0.265686	0.605649	0.212318	0.391306	0.00787586	-0.404222	-0.487282	-1.01085	-0.423511	0.0231604	1.28451	0.998836	0.641469	Cluster6	0.905967
P62832	60S ribosomal protein L23 OS=Rattus norvegicus GN=Rpl23 PE=2 SV=1 - [RL23_RAT]	25.71	1	3	14.8561	10.5063	0.287699	0.733765	0.401583	0.510739	-0.260431	-0.594327	-0.747566	-0.463753	-0.503074	0.0345956	1.38929	0.923592	0.672933	Cluster6	0.983232
P62909	40S ribosomal protein S3 OS=Rattus norvegicus GN=Rps3 PE=1 SV=1 - [RS3_RAT]	58.02	2	12	26.6574	9.65674	0.257095	0.240949	0.229224	0.454519	0.0634385	-0.393084	-0.411211	-0.505277	-0.332151	0.0445147	1.18298	1.02927	0.749389	Cluster6	0.840791
P63018	Heat shock cognate 71 kDa protein OS=Rattus norvegicus GN=Hspa8 PE=1 SV=1 - [HSP7C_RAT]	34.67	10	12	70.8272	5.51611	0.0504572	0.0172157	-0.000293254	-0.0243658	0.0956375	-0.0398735	0.168991	0.182673	0.105218	0.0264374	1.01569	1.00728	1.11134	Cluster5	0.683745
P63031	Mitochondrial pyruvate carrier 1 OS=Rattus norvegicus GN=Mpc1 PE=2 SV=1 - [MPC1_RAT]	7.34	1	1	12.4463	9.61279	-0.605769	-0.886832	-0.863466	-0.395011	-0.0404557	0.681322	-0.0271036	-0.0224915	-0.0937192	0.0367001	0.580209	1.05845	0.96743	Cluster4	0.992444
P63039	60 kDa heat shock protein, mitochondrial OS=Rattus norvegicus GN=Hspd1 PE=1 SV=1 - [CH60_RAT]	63.35	3	24	60.9174	6.17627	-0.487996	-0.28026	-0.234803	-0.201437	-2.21e-05	0.299441	0.13289	0.124533	0.0199298	0.0423265	0.79314	1.0229	1.06618	Cluster2	0.63664
P63102	14-3-3 protein zeta/delta OS=Rattus norvegicus GN=Ywhaz PE=1 SV=1 - [1433Z_RAT]	33.06	1	4	27.7537	4.79248	-0.0997073	-0.0801978	-0.0149335	-0.125488	0.0452298	-0.161519	0.145003	0.179895	0.0628824	0.0276702	0.955981	0.945669	1.09373	Cluster5	0.691561
B4F768	Aldh4a1 protein (Fragment) OS=Rattus norvegicus GN=Aldh4a1 PE=2 SV=1 - [B4F768_RAT]	34.09	6	15	62.9123	8.35303	-0.499826	-0.225629	-0.100077	-0.161608	0.0657614	0.204024	0.252706	0.191562	0.116197	0.0346524	0.826349	1.02531	1.13825	Cluster2	0.986737
P80299	Bifunctional epoxide hydrolase 2 OS=Rattus norvegicus GN=Ephx2 PE=1 SV=1 - [HYES_RAT]	38.81	2	15	62.2996	6.18896	-0.167288	-0.137027	-0.103383	0.132256	-0.0588526	0.0237169	0.169337	0.164752	0.383324	0.00752921	0.910102	1.02269	1.18029	Cluster5	0.724764
P84817	Mitochondrial fission 1 protein OS=Rattus norvegicus GN=Fis1 PE=1 SV=1 - [FIS1_RAT]	15.13	1	2	16.984	8.52881	-0.202886	-0.060149	-0.078107	0.0306371	0.0380298	-0.188962	0.314624	0.300378	0.0528247	0.0331023	0.924206	0.972589	1.16684	Cluster5	0.950391
P85834	Elongation factor Tu, mitochondrial OS=Rattus norvegicus GN=Tufm PE=1 SV=1 - [EFTU_RAT]	43.36	1	17	49.491	7.56201	-0.368353	-0.19552	-0.175245	-0.103268	-0.0373409	0.127711	0.0655151	-0.0532895	0.0785822	0.029941	0.843013	0.997024	1.0212	Cluster2	0.571527
P97519	Hydroxymethylglutaryl-CoA lyase, mitochondrial OS=Rattus norvegicus GN=Hmgcl PE=2 SV=1 - [HMGCL_RAT]	41.85	1	9	34.1697	8.41162	-0.471399	-0.253298	-0.204237	-0.190636	-0.000222759	0.230548	0.328852	0.204999	0.108883	0.0193302	0.80684	1.00921	1.1601	Cluster2	0.88894
P97532	3-mercaptopyruvate sulfurtransferase OS=Rattus norvegicus GN=Mpst PE=1 SV=3 - [THTM_RAT]	29.29	1	6	32.9194	6.31592	-0.44094	-0.201936	-0.213395	-0.151006	0.046401	0.128954	0.339197	0.209636	0.124556	0.00856807	0.8205	1.00564	1.16834	Cluster2	0.761663
P97576	GrpE protein homolog 1, mitochondrial OS=Rattus norvegicus GN=Grpel1 PE=1 SV=2 - [GRPE1_RAT]	9.22	1	2	24.2819	8.38232	-0.430144	-0.677491	-0.596411	-0.0682397	-0.171973	0.315566	0.166179	0.162056	0.0846701	0.00432999	0.674544	1.01756	1.1001	Cluster2	0.716015
P97852	Peroxisomal multifunctional enzyme type 2 OS=Rattus norvegicus GN=Hsd17b4 PE=1 SV=3 - [DHB4_RAT]	54.15	2	26	79.378	8.57275	-0.259073	-0.32286	-0.167903	0.0209637	0.00495928	-0.0231007	0.283957	0.173335	0.162794	0.000286087	0.840928	1.00065	1.15404	Cluster2	0.656789
Q06647	ATP synthase subunit O, mitochondrial OS=Rattus norvegicus GN=Atp5o PE=1 SV=1 - [ATPO_RAT]	47.42	1	8	23.3828	10.0229	-0.389853	-0.361407	-0.465282	-0.122053	-0.0660598	0.229081	-0.172879	0.176567	-0.0130051	0.0244354	0.754967	1.00951	0.997849	Cluster4	0.93519
Q06884	Cytochrome P-450 OS=Rattus norvegicus GN=Cyp3a73 PE=2 SV=1 - [Q06884_RAT]	17.93	3	3	57.6379	8.67529	0.304881	0.0495289	0.199009	-0.102478	-0.142321	-0.173761	-0.051439	-0.11122	0.177393	0.0397361	1.1364	0.907821	1.00341	Cluster3	0.785066
Q07066	Peroxisomal membrane protein 2 OS=Rattus norvegicus GN=Pxmp2 PE=1 SV=2 - [PXMP2_RAT]	27.84	3	6	22.5622	10.1987	-0.408969	-0.362682	-0.271173	-0.150623	0.0540803	-0.0967952	0.51872	0.266956	0.320816	0.000503248	0.785886	0.956312	1.29131	Cluster5	0.904147
B5DEM3	Tmed4 protein OS=Rattus norvegicus GN=Tmed4 PE=2 SV=1 - [B5DEM3_RAT]	22.47	2	2	26.1285	8.5874	0.361704	0.220279	0.180757	0.0795902	-0.0237959	-0.234712	-0.161871	-0.0953828	-0.119551	0.0113651	1.19271	0.959504	0.916622	Cluster3	0.562294
Q09325	Alpha-1,3-mannosyl-glycoprotein 2-beta-N-acetylglucosaminyltransferase OS=Rattus norvegicus GN=Mgat1 PE=2 SV=1 - [MGAT1_RAT]	10.51	1	4	51.5536	8.88037	0.564626	0.0829146	0.332131	-0.0517468	-0.0473733	-0.216087	-0.348916	-0.0522947	-0.222988	0.0197671	1.25402	0.92976	0.865697	Cluster3	0.504985
Q2M2R8	Peroxisomal targeting signal 1 receptor OS=Rattus norvegicus GN=Pex5 PE=1 SV=2 - [PEX5_RAT]	12.81	4	6	70.9778	4.56396	-0.252012	-0.0720432	-0.121133	-0.142092	0.00917922	0.186785	0.199317	0.164977	0.164911	0.0308252	0.902253	1.01252	1.13006	Cluster2	0.48957
Q3KR86	Mitochondrial inner membrane protein (Fragment) OS=Rattus norvegicus GN=Immt PE=1 SV=1 - [IMMT_RAT]	29.89	1	12	67.1352	5.79541	-0.454852	-0.147869	-0.320636	-0.0937839	-0.00576453	0.132026	-0.00901362	-0.00201271	-0.0461184	0.0233832	0.807881	1.00753	0.986884	Cluster4	0.992968
Q3KR94	Vitronectin OS=Rattus norvegicus GN=Vtn PE=2 SV=1 - [Q3KR94_RAT]	12.97	3	4	54.6902	6.04932	0.133157	0.249658	0.22311	-0.141627	0.161289	-0.137587	-0.106448	-0.0482095	-0.118676	0.0343055	1.15027	0.973122	0.938799	Cluster3	0.553055
Q3KRE0	ATPase family AAA domain-containing protein 3 OS=Rattus norvegicus GN=Atad3 PE=1 SV=1 - [ATAD3_RAT]	14.55	1	6	66.7175	9.29053	-0.343039	-0.156641	-0.152383	0.0364598	-0.0622083	0.122266	0.216445	-0.0102373	-0.0361103	0.0486902	0.860141	1.02255	1.04008	Cluster4	0.516953
Q3MIB4	Lon protease homolog 2, peroxisomal OS=Rattus norvegicus GN=Lonp2 PE=1 SV=2 - [LONP2_RAT]	29.23	3	17	94.3342	7.2251	-0.240211	-0.188001	-0.031869	-0.0978085	-0.106478	0.070085	0.373441	0.220217	0.144817	0.0100509	0.899154	0.969469	1.18604	Cluster5	0.988275
Q3MIE4	Synaptic vesicle membrane protein VAT-1 homolog OS=Rattus norvegicus GN=Vat1 PE=1 SV=1 - [VAT1_RAT]	27.97	1	8	43.091	6.62451	-0.0427367	-0.119086	-0.00465248	-0.0161565	0.0427023	0.0474384	-0.10118	-0.058981	-0.0783974	0.0480036	0.962266	1.01724	0.946373	Cluster1	0.941038
Q4FZT0	Stomatin-like protein 2 OS=Rattus norvegicus GN=Stoml2 PE=1 SV=1 - [STML2_RAT]	35.69	1	8	38.3902	8.63135	-0.365131	-0.263331	-0.177916	-0.119125	-0.00445526	0.162465	0.197673	0.0113597	-0.0427774	0.034166	0.830014	1.00902	1.03916	Cluster2	0.597544
Q4FZY1	Cd68 molecule OS=Rattus norvegicus GN=Cd68 PE=2 SV=1 - [Q4FZY1_RAT]	5.45	1	2	35.375	9.49561	-0.33078	-0.109835	-0.363688	-0.103084	0.0517864	0.187706	-0.0103909	0.0658029	0.0137425	0.0305416	0.830412	1.03202	1.01611	Cluster4	0.976988
Q4V8I6	Ribosomal protein L11 OS=Rattus norvegicus GN=Rpl11 PE=2 SV=1 - [Q4V8I6_RAT]	17.96	2	3	19.0121	9.80322	0.346985	0.370016	0.466724	0.656301	0.122778	-0.394723	-0.624646	-0.271039	-0.403176	0.0499727	1.31456	1.09287	0.740744	Cluster6	0.861121
B5DFA3	Bucs1 protein OS=Rattus norvegicus GN=Bucs1 PE=2 SV=1 - [B5DFA3_RAT]	42.81	2	16	65.3155	7.6499	-0.590322	-0.301514	-0.218893	-0.200726	0.0505047	0.0940522	0.287611	0.126538	0.18786	0.0105698	0.773652	0.987106	1.14923	Cluster2	0.887437
Q561S0	NADH dehydrogenase [ubiquinone] 1 alpha subcomplex subunit 10, mitochondrial OS=Rattus norvegicus GN=Ndufa10 PE=1 SV=1 - [NDUAA_RAT]	33.24	2	7	40.4676	7.79639	-0.428837	-0.37503	-0.048416	0.0212878	0.0334944	0.284131	0.139551	0.0804089	4.49e-05	0.034534	0.821257	1.08145	1.05215	Cluster4	0.995537
Q5BJZ3	Nicotinamide nucleotide transhydrogenase OS=Rattus norvegicus GN=Nnt PE=2 SV=1 - [Q5BJZ3_RAT]	28.45	1	27	113.796	7.88428	-0.584722	-0.396062	-0.270368	-0.237631	-0.0133332	0.261513	-0.0170632	0.122868	-0.00750801	0.0359733	0.748954	1.00244	1.02297	Cluster4	0.622548
Q5EBA4	Nipsnap1 protein (Fragment) OS=Rattus norvegicus GN=Nipsnap1 PE=2 SV=1 - [Q5EBA4_RAT]	34.63	2	7	33.194	9.37842	-0.670023	-0.471544	-0.320392	-0.144921	-0.0137777	0.205895	-0.224194	-0.0451624	-0.016614	0.0182223	0.713349	1.01096	0.936062	Cluster4	0.936207
Q5EBA9	Suclg2 protein (Fragment) OS=Rattus norvegicus GN=Suclg2 PE=2 SV=1 - [Q5EBA9_RAT]	42.38	5	12	41.6948	5.84619	-0.492468	-0.26973	-0.154593	-0.0507446	-0.0579657	0.244775	0.247554	0.118917	0.0683466	0.023822	0.809107	1.03194	1.10568	Cluster2	0.912242
Q5I0N5	Agxt protein (Fragment) OS=Rattus norvegicus GN=Agxt PE=2 SV=1 - [Q5I0N5_RAT]	22.08	2	7	43.6419	8.33838	-0.427515	-0.151472	-0.203596	-0.112467	-0.015899	0.204619	0.200731	0.031244	0.142254	0.0312989	0.83459	1.01777	1.09031	Cluster2	0.976192
Q5I0P2	Glycine cleavage system H protein, mitochondrial OS=Rattus norvegicus GN=Gcsh PE=2 SV=1 - [GCSH_RAT]	35.29	2	3	18.4734	5.0083	-0.544114	-0.174653	-0.192837	-0.263518	0.000842166	0.176022	0.201965	0.164137	0.192743	0.0388365	0.810077	0.980178	1.13783	Cluster2	0.704943
Q5M884	Protein Eci3 OS=Rattus norvegicus GN=Eci3 PE=2 SV=1 - [Q5M884_RAT]	40.26	1	6	33.6651	8.44092	-0.296134	-0.149233	-0.111435	0.0327636	0.125544	-0.0697378	0.452801	0.125661	0.156283	0.019931	0.879283	1.02067	1.18502	Cluster5	0.487792
Q5M897	Otc protein OS=Rattus norvegicus GN=Otc PE=2 SV=1 - [Q5M897_RAT]	40	2	14	39.5486	9.21729	-0.59577	-0.270194	-0.213682	-0.240724	0.0872637	0.28651	0.303159	0.210605	0.0551284	0.0416939	0.779228	1.03122	1.14047	Cluster2	0.983539
Q5M964	Fumarate hydratase 1 OS=Rattus norvegicus GN=Fh PE=2 SV=1 - [Q5M964_RAT]	21.5	2	7	54.43	8.73389	-0.0500112	-0.300652	-0.133295	0.039386	0.0067074	0.197978	0.266824	0.258802	0.044984	0.0283149	0.894207	1.05801	1.14092	Cluster2	0.99702
Q5M9H2	Acyl-Coenzyme A dehydrogenase, very long chain OS=Rattus norvegicus GN=Acadvl PE=2 SV=1 - [Q5M9H2_RAT]	41.98	2	22	70.7767	8.80713	-0.428031	-0.352331	-0.300205	-0.198835	-0.0487839	0.265207	0.0179321	0.0691481	-0.0584452	0.0334323	0.779062	1.00407	1.00664	Cluster4	0.820347
B5DFC3	Protein Sec23a OS=Rattus norvegicus GN=Sec23a PE=2 SV=1 - [B5DFC3_RAT]	5.1	2	3	86.1064	7.07861	0.56906	0.435883	0.749475	-0.0498401	0.145057	-0.337417	-0.00636305	-0.419332	-0.509198	0.0072067	1.49984	0.945577	0.80573	Cluster6	0.633145
Q5U4F4	Transmembrane protein 135 OS=Rattus norvegicus GN=Tmem135 PE=2 SV=1 - [TM135_RAT]	11.57	1	6	52.3242	9.51025	-0.169626	-0.311407	-0.222246	-0.2006	0.0948507	-0.016801	0.0387196	0.251398	0.0860932	0.0245461	0.850023	0.972082	1.09081	Cluster2	0.606947
Q5XI86	Peptidyl-tRNA hydrolase 2 OS=Rattus norvegicus GN=Ptrh2 PE=1 SV=1 - [Q5XI86_RAT]	19.34	1	2	19.5171	7.41553	0.127507	0.251324	0.233926	0.209578	0.144397	-0.00570937	-0.114402	-0.254991	0.0588203	0.0445506	1.15209	1.08379	0.930756	Cluster6	0.818308
Q5XI89	NXPE family member 4 OS=Rattus norvegicus GN=Nxpe4 PE=2 SV=1 - [NXPE4_RAT]	12.73	1	5	61.5758	9.0415	0.508322	0.926275	0.552978	-0.0490015	-0.167865	-0.366468	-0.116639	-0.162485	-0.345917	0.00136408	1.58285	0.873909	0.865528	Cluster3	0.909672
Q5XIC0	Enoyl-CoA delta isomerase 2, mitochondrial OS=Rattus norvegicus GN=Eci2 PE=1 SV=1 - [ECI2_RAT]	32.48	1	7	42.994	8.98291	-0.422888	-0.345693	-0.432059	-0.0871373	-0.10287	0.0387162	0.183493	0.131447	0.0598885	0.000153219	0.757746	0.965648	1.09046	Cluster2	0.979334
Q5XIH3	NADH dehydrogenase (Ubiquinone) flavoprotein 1 OS=Rattus norvegicus GN=Ndufv1 PE=2 SV=1 - [Q5XIH3_RAT]	36.21	1	11	50.6986	8.07471	-0.350765	-0.270589	-0.214769	-0.169029	-0.108617	0.18786	0.09936	0.0186004	0.0151041	0.0378801	0.824329	0.979469	1.03122	Cluster2	0.931623
Q5XIH7	Prohibitin-2 OS=Rattus norvegicus GN=Phb2 PE=1 SV=1 - [PHB2_RAT]	49.5	1	13	33.2919	9.83252	-0.512206	-0.391041	-0.380632	-0.161314	0.0203907	0.218518	0.00199304	-0.00765478	-0.046887	0.00611669	0.743312	1.01809	0.987932	Cluster4	0.993819
Q62902	Protein ERGIC-53 OS=Rattus norvegicus GN=Lman1 PE=1 SV=1 - [LMAN1_RAT]	14.89	2	6	57.9208	6.34131	0.412402	0.100073	0.135488	-0.109609	-0.108757	-0.202975	-0.45718	-0.182919	-0.0704968	0.0259101	1.1615	0.907238	0.848587	Cluster6	0.496321
Q62930	Complement component C9 OS=Rattus norvegicus GN=C9 PE=2 SV=1 - [CO9_RAT]	13.72	2	5	62.2406	5.69385	0.533398	0.280058	0.414514	0.388366	0.0504384	-0.0981574	0.0422684	-0.209534	-0.199213	0.0317139	1.32806	1.08189	0.918811	Cluster6	0.987238
Q63041	Alpha-1-macroglobulin OS=Rattus norvegicus GN=A1m PE=1 SV=1 - [A1M_RAT]	21.8	1	24	167.019	6.90283	0.148509	0.093554	0.191396	-0.0109116	-0.0797027	-0.149938	-0.0806438	-0.15688	-0.0555319	0.00371152	1.10534	0.945937	0.934531	Cluster3	0.818933
Q63081	Protein disulfide-isomerase A6 OS=Rattus norvegicus GN=Pdia6 PE=1 SV=2 - [PDIA6_RAT]	30.68	1	11	48.1433	5.13525	0.27244	0.114579	0.302507	-0.00634732	-0.0943884	-0.0818813	-0.288499	-0.0771634	0.0988291	0.0424475	1.17271	0.958684	0.94021	Cluster3	0.786427
D3Z900	Mitochondrial amidoxime reducing component 2 OS=Rattus norvegicus GN=Marc2 PE=4 SV=2 - [D3Z900_RAT]	26.33	3	9	38.2147	8.67529	-0.635936	-0.430127	-0.631311	-0.0533882	-0.118352	0.203008	0.188162	0.0457606	0.232309	0.0012171	0.675585	1.00725	1.11374	Cluster2	0.859919
Q63083	Nucleobindin-1 OS=Rattus norvegicus GN=Nucb1 PE=1 SV=1 - [NUCB1_RAT]	30.07	2	10	53.4739	5.12256	0.475265	0.106918	0.290418	-0.0381637	-0.194169	-0.329095	-0.101358	0.0259816	-0.209981	0.0183103	1.22337	0.878344	0.936195	Cluster3	0.986059
Q63362	NADH dehydrogenase [ubiquinone] 1 alpha subcomplex subunit 5 OS=Rattus norvegicus GN=Ndufa5 PE=1 SV=3 - [NDUA5_RAT]	36.21	1	3	13.4033	7.43018	-0.244185	-0.38022	-0.271888	-0.0110754	-0.120958	0.202564	-0.0706145	-0.0429945	-0.00851075	0.0209203	0.812948	1.01643	0.972179	Cluster4	0.957579
Q63584	Transmembrane emp24 domain-containing protein 10 OS=Rattus norvegicus GN=Tmed10 PE=1 SV=2 - [TMEDA_RAT]	22.83	1	4	24.8418	6.41748	0.30317	0.031186	0.0895162	0.0207236	-0.081295	-0.135232	-0.274758	-0.321997	-0.0766428	0.0276371	1.10289	0.955768	0.855912	Cluster6	0.982234
Q63688	25-hydroxycholesterol 7-alpha-hydroxylase (Fragment) OS=Rattus norvegicus GN=Cyp7b1 PE=1 SV=1 - [CP7B1_RAT]	7.73	2	2	48.196	8.22119	0.228521	0.308099	0.380337	0.185394	-0.0227907	0.0902732	0.00170258	-0.558525	-0.0695709	0.0444823	1.23598	1.06017	0.865258	Cluster6	0.967069
Q64057	Alpha-aminoadipic semialdehyde dehydrogenase OS=Rattus norvegicus GN=Aldh7a1 PE=1 SV=2 - [AL7A1_RAT]	47.87	1	19	58.7114	7.86963	-0.38879	-0.158723	-0.266201	-0.140053	-0.0114384	0.174414	0.17296	0.140622	-0.00785002	0.0259964	0.828608	1.00531	1.07319	Cluster2	0.969947
Q64119	Myosin light polypeptide 6 OS=Rattus norvegicus GN=Myl6 PE=1 SV=3 - [MYL6_RAT]	33.77	4	4	16.9641	4.55127	-0.125617	-0.278753	-0.123458	0.0589354	-0.272113	0.0112405	0.183152	0.148457	0.199326	0.0251666	0.885189	0.954414	1.13051	Cluster5	0.998088
Q642G4	Peroxisomal membrane protein PEX14 OS=Rattus norvegicus GN=Pex14 PE=1 SV=1 - [PEX14_RAT]	7.98	1	2	40.9116	5.0083	-0.230289	-0.516879	-0.5898	-0.024312	-0.091116	0.0303167	0.293722	0.252912	0.313749	0.000765547	0.73425	0.980527	1.21993	Cluster2	0.739149
Q64550	UDP-glucuronosyltransferase 1-1 OS=Rattus norvegicus GN=Ugt1a1 PE=1 SV=1 - [UD11_RAT]	20.75	7	5	59.6238	8.48486	0.388516	0.285418	0.191422	0.167682	-0.0369845	-0.240328	-0.223217	-0.184974	0.0629834	0.0446315	1.22133	0.974988	0.923338	Cluster3	0.499048
Q64565	Alanine--glyoxylate aminotransferase 2, mitochondrial OS=Rattus norvegicus GN=Agxt2 PE=1 SV=2 - [AGT2_RAT]	13.09	1	6	57.1637	8.07471	-0.346271	-0.299139	-0.28302	-0.129015	0.0514133	0.221352	0.212095	0.133748	0.0476668	0.00684883	0.806934	1.03377	1.09518	Cluster2	0.822597
Q64573	Liver carboxylesterase 4 OS=Rattus norvegicus PE=2 SV=2 - [EST4_RAT]	48.48	2	9	62.2687	6.75635	0.288912	0.30594	0.460488	-0.135504	-0.0894592	-0.0862468	0.0557471	-0.121092	-0.0751271	0.000711263	1.27613	0.93062	0.968065	Cluster3	0.998418
A0JPQ8	Alkylglycerol monooxygenase OS=Rattus norvegicus GN=Agmo PE=2 SV=1 - [ALKMO_RAT]	4.7	1	2	51.6646	7.62061	0.584267	0.438756	0.28609	0.0421249	-0.0608692	-0.122935	-0.0936472	-0.559996	-0.0461039	0.0129007	1.3532	0.967795	0.850717	Cluster6	0.692686
D3Z9J3	Protein Atp11c OS=Rattus norvegicus GN=Atp11c PE=4 SV=2 - [D3Z9J3_RAT]	16.94	2	14	127.681	6.88818	0.108303	0.0305673	0.0683355	-0.0206049	0.0169266	0.0591128	-0.0331902	-0.0229005	-0.091948	0.0263829	1.04904	1.01289	0.966374	Cluster6	0.964859
Q64602	Kynurenine/alpha-aminoadipate aminotransferase, mitochondrial OS=Rattus norvegicus GN=Aadat PE=1 SV=1 - [AADAT_RAT]	22.59	1	7	47.7537	7.95752	-0.404818	-0.311196	-0.258309	-0.164146	0.0439326	0.154963	0.231999	0.219772	0.206297	0.0018901	0.798423	1.00806	1.16421	Cluster2	0.893621
Q66HF3	Electron transfer flavoprotein-ubiquinone oxidoreductase, mitochondrial OS=Rattus norvegicus GN=Etfdh PE=2 SV=1 - [Q66HF3_RAT]	40.75	2	21	68.1207	7.56201	-0.607262	-0.39479	-0.319084	-0.237352	-0.086343	0.264979	-0.0878336	-0.047311	-0.0501282	0.0453153	0.736941	0.986525	0.958096	Cluster4	0.995691
Q68FP2	Serum paraoxonase/lactonase 3 OS=Rattus norvegicus GN=Pon3 PE=2 SV=1 - [PON3_RAT]	37.29	1	8	39.4332	5.8335	0.232434	0.150348	0.225095	0.0701009	-0.101576	-0.0569872	-0.0884549	-0.167132	0.0192519	0.0101904	1.15079	0.979768	0.946859	Cluster3	0.557807
Q68FT3	Pyridine nucleotide-disulfide oxidoreductase domain-containing protein 2 OS=Rattus norvegicus GN=Pyroxd2 PE=2 SV=1 - [PYRD2_RAT]	26.68	1	10	62.8394	8.17725	-0.40968	-0.399423	-0.307723	0.0364219	-0.0535848	0.18887	-0.0244274	2.31e-05	-0.0784701	0.00148743	0.772563	1.04047	0.976511	Cluster4	0.944155
Q68FY0	Cytochrome b-c1 complex subunit 1, mitochondrial OS=Rattus norvegicus GN=Uqcrc1 PE=1 SV=1 - [QCR1_RAT]	38.13	1	10	52.8154	5.88428	-0.726166	-0.385877	-0.528445	-0.195897	-0.0530206	0.205058	0.0958782	0.0120007	-0.11189	0.0104938	0.684523	0.989917	0.999074	Cluster4	0.775687
Q68G19	Protein Ugt2b36 OS=Rattus norvegicus GN=Ugt2b15 PE=2 SV=1 - [Q68G19_RAT]	16.6	1	1	60.9871	8.01611	0.496443	0.375126	0.370029	0.343782	-0.0737436	-0.330204	-0.403151	-0.186722	0.0106938	0.0459621	1.33225	0.986195	0.874749	Cluster6	0.713257
Q6AXN3	Transmembrane emp24 domain-containing protein 5 OS=Rattus norvegicus GN=Tmed5 PE=2 SV=1 - [TMED5_RAT]	14.41	2	3	26.1191	4.75439	0.292639	0.140544	0.13078	0.0344235	-0.03801	-0.148917	-0.113956	0.0397417	-0.0770692	0.0242682	1.13917	0.965378	0.96565	Cluster3	0.930442
Q6AY30	Saccharopine dehydrogenase-like oxidoreductase OS=Rattus norvegicus GN=Sccpdh PE=2 SV=1 - [SCPDL_RAT]	28.44	1	8	47.0581	8.83643	-0.0535781	-0.310827	-0.101011	0.00620422	-0.0250263	-0.0195565	0.0461924	0.0704387	0.137003	0.0351315	0.898046	0.991172	1.06035	Cluster2	0.824407
Q6AYQ8	Acylpyruvase FAHD1, mitochondrial OS=Rattus norvegicus GN=Fahd1 PE=2 SV=1 - [FAHD1_RAT]	40.27	1	6	24.4646	7.73779	-0.38617	-0.196418	-0.213553	-0.0153728	-0.0173245	0.181729	0.218827	0.0597052	0.10672	0.00698031	0.831979	1.03503	1.09309	Cluster2	0.85674
Q6AYS2	RCG24191 OS=Rattus norvegicus GN=Sfxn1 PE=2 SV=1 - [Q6AYS2_RAT]	35.71	5	8	35.5653	9.0708	-0.171463	-0.129475	-0.139224	0.00386827	0.065657	0.216792	-0.00561913	-0.0202083	-0.115994	0.0187417	0.903301	1.06839	0.967763	Cluster4	0.474077
D3ZAF6	ATP synthase subunit f, mitochondrial OS=Rattus norvegicus GN=Atp5j2 PE=1 SV=1 - [ATPK_RAT]	23.86	1	2	10.4456	10.0376	-0.747848	-0.963642	-0.472828	-0.321356	-0.04667	0.270221	-0.0382049	0.251357	-0.179022	0.0209099	0.603696	0.977655	1.00792	Cluster4	0.645442
Q6IFW6	Keratin, type I cytoskeletal 10 OS=Rattus norvegicus GN=Krt10 PE=2 SV=1 - [K1C10_RAT]	7.6	1	3	56.4705	5.14795	-0.205272	0.167995	-0.244274	0.422942	0.251656	0.404134	0.149057	0.206599	0.0874404	0.0253059	0.937018	1.28305	1.1078	Cluster4	0.621963
Q6IMF3	Keratin, type II cytoskeletal 1 OS=Rattus norvegicus GN=Krt1 PE=2 SV=1 - [K2C1_RAT]	5.12	3	3	64.7911	7.86963	-0.23656	-0.339142	-0.341289	0.108377	0.146509	0.449421	0.331062	0.281459	-0.0165964	0.00958581	0.80907	1.17672	1.14762	Cluster4	0.972286
Q6NYB7	Ras-related protein Rab-1A OS=Rattus norvegicus GN=Rab1A PE=1 SV=3 - [RAB1A_RAT]	26.83	23	3	22.6634	6.21436	0.183986	0.292536	0.191136	-0.0697237	-0.0364792	-0.209619	-0.102713	0.206526	0.0710167	0.0296964	1.1668	0.929628	1.04122	Cluster3	0.733845
Q6P2A5	Adenylate kinase 3 OS=Rattus norvegicus GN=Ak3 PE=2 SV=1 - [Q6P2A5_RAT]	29.52	2	5	25.4785	8.85107	-0.27977	-0.0876816	-0.2014	-0.128	0.0496132	0.151368	0.047655	0.0950698	0.0965555	0.0364071	0.876838	1.01701	1.05684	Cluster2	0.873411
Q6P7C7	Transmembrane glycoprotein NMB OS=Rattus norvegicus GN=Gpnmb PE=2 SV=1 - [GPNMB_RAT]	4.37	2	2	63.6909	7.10791	-0.395845	-0.265251	-0.0830095	-0.123239	-0.0605826	-0.0967832	0.0981381	0.119821	-0.0281964	0.0286957	0.842043	0.937224	1.04482	Cluster5	0.504064
Q6P7S1	Acid ceramidase OS=Rattus norvegicus GN=Asah1 PE=2 SV=1 - [ASAH1_RAT]	21.32	1	7	44.4148	8.30908	-0.18809	-0.118231	-0.260101	-0.0122162	0.0688825	0.0355684	0.0577153	-0.0775156	0.0789575	0.012551	0.877331	1.02154	1.01376	Cluster4	0.951346
Q6PCT8	Succinate dehydrogenase [ubiquinone] cytochrome b small subunit, mitochondrial OS=Rattus norvegicus GN=Sdhd PE=2 SV=1 - [DHSD_RAT]	4.4	2	1	16.9649	9.29053	-1.10336	-0.789635	-0.452632	-0.426425	-0.0260711	0.256875	-0.105307	-0.102481	-0.190757	0.0343708	0.581611	0.955808	0.912029	Cluster4	0.993264
Q6RUV5	Ras-related C3 botulinum toxin substrate 1 OS=Rattus norvegicus GN=Rac1 PE=1 SV=1 - [RAC1_RAT]	27.08	2	4	21.4362	8.49951	0.0595028	-0.0419966	-0.0469825	0.16421	0.15283	0.268176	0.264568	0.402582	0.741811	0.0222614	0.993213	1.14478	1.38478	Cluster5	0.807886
Q6UPE0	Choline dehydrogenase, mitochondrial OS=Rattus norvegicus GN=Chdh PE=1 SV=1 - [CHDH_RAT]	46.58	2	20	66.3464	8.47021	-0.536615	-0.3769	-0.368408	-0.257059	-0.0710318	0.299447	0.0148557	0.0456898	-0.0550204	0.0388651	0.743648	0.993404	1.00128	Cluster4	0.768419
Q7M079	Calcium-binding protein 4 (Fragment) OS=Rattus norvegicus GN=Hsp90b1 PE=1 SV=1 - [Q7M079_RAT]	88.89	1	1	1.97688	4.00537	0.253909	0.111091	0.15186	0.0651006	-0.0827981	-0.187379	-0.463124	-0.603414	-0.0596682	0.0295616	1.12684	0.953722	0.77089	Cluster6	0.973291
D3ZBS2	Inter-alpha-trypsin inhibitor heavy chain H3 OS=Rattus norvegicus GN=Itih3 PE=4 SV=2 - [D3ZBS2_RAT]	8.04	2	4	69.6718	5.75732	0.00231168	0.28216	0.24553	-0.182863	-0.0565307	-0.198617	0.0811518	-0.070931	-0.166695	0.0434834	1.13027	0.90375	0.964492	Cluster3	0.926096
Q8CHM7	2-hydroxyacyl-CoA lyase 1 OS=Rattus norvegicus GN=Hacl1 PE=1 SV=1 - [HACL1_RAT]	30.12	2	14	63.5752	7.32764	-0.317809	-0.166226	-0.0755942	-0.0292945	-0.196837	0.158212	0.506635	0.0954487	0.233115	0.0433407	0.878709	0.98443	1.21285	Cluster5	0.976878
Q8VID1	Dehydrogenase/reductase SDR family member 4 OS=Rattus norvegicus GN=Dhrs4 PE=2 SV=2 - [DHRS4_RAT]	27.24	2	7	29.8028	9.5542	-0.231139	-0.165505	-0.171452	-0.153636	-0.00781737	0.143443	0.135957	0.114172	0.0941327	0.0161885	0.876991	0.995848	1.08279	Cluster2	0.852175
Q920L2	Succinate dehydrogenase [ubiquinone] flavoprotein subunit, mitochondrial OS=Rattus norvegicus GN=Sdha PE=1 SV=1 - [DHSA_RAT]	41.31	2	17	71.5697	7.1665	-0.339112	-0.329236	-0.469964	-0.139379	-0.061024	0.175624	0.0399544	-0.199779	-0.0615023	0.0238005	0.768737	0.994291	0.950148	Cluster4	0.976526
Q9ER34	Aconitate hydratase, mitochondrial OS=Rattus norvegicus GN=Aco2 PE=1 SV=2 - [ACON_RAT]	30.26	1	18	85.38	7.82568	-0.270577	-0.286485	-0.100823	-0.0872226	-0.00128234	0.129082	0.329063	0.214523	0.0595251	0.0128959	0.858985	1.00942	1.14952	Cluster2	0.675695
Q9ES71	Dihydroxyacetone phosphate acyltransferase OS=Rattus norvegicus GN=Gnpat PE=2 SV=1 - [GNPAT_RAT]	12.68	1	6	77.0261	7.72314	-0.264598	-0.0182849	-0.104927	-0.193348	-0.0454857	0.0691097	0.415159	0.184551	0.157399	0.0272033	0.914294	0.961544	1.19116	Cluster5	0.92452
Q9JJK4	Peroxisomal biogenesis factor 3 OS=Rattus norvegicus GN=Pex3 PE=1 SV=1 - [PEX3_RAT]	20.97	1	6	42.1829	7.95752	-0.0281211	-0.138683	-0.0163891	0.0922196	-0.00851933	0.0626804	0.28388	0.0590057	0.274505	0.0277112	0.958557	1.0344	1.15332	Cluster5	0.859426
Q9R0T3	DnaJ homolog subfamily C member 3 OS=Rattus norvegicus GN=Dnajc3 PE=2 SV=3 - [DNJC3_RAT]	23.02	1	7	57.5252	5.77002	0.189728	0.149571	0.163736	0.04619	-0.130401	0.0250406	-0.208374	-0.193789	0.0106731	0.018849	1.12325	0.986422	0.913517	Cluster6	0.909371
Q9WVB1	Ras-related protein Rab-6A OS=Rattus norvegicus GN=Rab6a PE=2 SV=2 - [RAB6A_RAT]	26.44	19	4	23.5749	5.5415	0.175505	0.250349	0.497386	-0.202478	-0.0895734	-0.266541	0.0161464	0.0468029	-0.109526	0.0064787	1.23777	0.878919	0.989296	Cluster3	0.879806
Q9WVK3	Peroxisomal trans-2-enoyl-CoA reductase OS=Rattus norvegicus GN=Pecr PE=2 SV=1 - [PECR_RAT]	70.3	2	13	32.4126	8.68994	-0.338408	-0.321689	-0.236342	0.17417	0.0257791	0.0673508	0.246933	0.17262	0.16592	0.000131826	0.812921	1.06371	1.14485	Cluster2	0.89698
Q9WVK7	Hydroxyacyl-coenzyme A dehydrogenase, mitochondrial OS=Rattus norvegicus GN=Hadh PE=2 SV=1 - [HCDH_RAT]	66.56	1	14	34.4259	8.76318	-0.923512	-0.434575	-0.265369	-0.250324	-0.00786932	0.196284	-0.0574286	0.146398	0.0864739	0.0459973	0.687222	0.985798	1.04137	Cluster2	0.601807
D3ZFC6	Protein Itih4 OS=Rattus norvegicus GN=Itih4 PE=4 SV=2 - [D3ZFC6_RAT]	6.13	3	5	103.416	6.17627	0.22934	0.254694	0.125339	0.164492	0.0370926	0.00392879	-0.0891192	0.0209193	-0.0383382	0.0171342	1.15119	1.04863	0.975685	Cluster6	0.982646
Q9Z1E1	Flotillin-1 OS=Rattus norvegicus GN=Flot1 PE=2 SV=2 - [FLOT1_RAT]	21.73	3	7	47.4696	7.15186	-0.177672	-0.0659323	-0.0953162	0.0795663	0.0560798	0.115624	-0.0642438	-0.082325	-0.0359155	0.00238022	0.92468	1.05977	0.958714	Cluster1	0.37877
Q9Z269	Vesicle-associated membrane protein-associated protein B OS=Rattus norvegicus GN=Vapb PE=1 SV=3 - [VAPB_RAT]	12.35	1	2	26.899	7.78174	0.0678808	0.224655	0.068482	0.0460769	0.019486	0.141034	0.249409	0.436933	0.33348	0.0162082	1.08699	1.04889	1.2657	Cluster5	0.603582
Q9Z2M4	Peroxisomal 2,4-dienoyl-CoA reductase OS=Rattus norvegicus GN=Decr2 PE=2 SV=1 - [DECR2_RAT]	28.42	1	7	31.2723	8.25049	-0.247327	-0.212069	-0.247224	0.135776	-0.0184355	0.0725396	0.169058	0.138723	0.289044	0.000495841	0.849367	1.04485	1.14786	Cluster2	0.995969
Q9Z2Q7	Syntaxin-8 OS=Rattus norvegicus GN=Stx8 PE=1 SV=1 - [STX8_RAT]	17.37	1	3	26.8941	5.0083	-0.211697	-0.159729	-0.316425	-0.00813963	0.0457717	0.229129	0.185297	0.0903909	-0.0950591	0.0304094	0.853058	1.06357	1.04262	Cluster4	0.991129
Q9Z311	Trans-2-enoyl-CoA reductase, mitochondrial OS=Rattus norvegicus GN=Mecr PE=2 SV=1 - [MECR_RAT]	17.16	1	4	40.3013	8.77783	-0.390139	-0.112745	-0.1276	0.0258226	0.061151	0.0484888	0.203196	0.079228	-0.0475328	0.0431626	0.86444	1.03179	1.05577	Cluster2	0.527568
D3ZHR2	ATP-binding cassette, sub-family D (ALD), member 1 (Predicted) OS=Rattus norvegicus GN=Abcd1 PE=3 SV=1 - [D3ZHR2_RAT]	19	1	11	81.8858	8.52881	-0.10278	-0.321984	-0.236291	0.0877509	-0.00838458	-0.000845755	0.102199	0.0973371	0.165192	0.00338149	0.858356	1.01831	1.08792	Cluster2	0.994589
D3ZIN5	Protein Vwa8 (Fragment) OS=Rattus norvegicus GN=Vwa8 PE=4 SV=2 - [D3ZIN5_RAT]	10.67	1	8	150.188	6.68311	-0.543497	-0.248368	-0.264832	-0.142783	-0.0830746	0.126939	0.221416	0.143899	0.0039346	0.0162431	0.783371	0.977404	1.08906	Cluster2	0.984963
D3ZIQ1	Protein Acot3 OS=Rattus norvegicus GN=Acot3 PE=4 SV=1 - [D3ZIQ1_RAT]	18.53	1	5	46.3258	7.62061	-0.302784	-0.405318	-0.16441	-0.0658355	-0.235462	0.0514723	0.101511	0.0326668	0.122878	0.0177435	0.817428	0.943912	1.06119	Cluster2	0.664617
D3ZLT1	NADH dehydrogenase (Ubiquinone) 1 beta subcomplex, 7 (Predicted) OS=Rattus norvegicus GN=Ndufb7 PE=4 SV=1 - [D3ZLT1_RAT]	16.79	1	2	16.5572	8.45557	-0.559018	-0.374735	-0.183402	-0.139887	-0.143054	0.1366	0.0272904	0.123221	0.0650968	0.0233711	0.772504	0.966753	1.05108	Cluster2	0.989783
D3ZR49	alpha-1,2-Mannosidase OS=Rattus norvegicus GN=Man1a2 PE=3 SV=2 - [D3ZR49_RAT]	10.45	1	4	72.5434	8.27979	0.526399	0.188424	0.280355	-0.190997	-0.121792	-0.393676	-0.174928	-0.104851	-0.197705	0.00385171	1.25852	0.849397	0.895545	Cluster3	0.998524
D3ZTH8	Protein LOC689899 OS=Rattus norvegicus GN=LOC689899 PE=3 SV=1 - [D3ZTH8_RAT]	25.64	11	4	17.7421	10.3892	0.372316	0.364522	0.494182	0.491683	-0.174203	-0.507172	-0.460365	-0.480189	-0.301501	0.0419932	1.329	0.957118	0.75053	Cluster6	0.975085
A2VCW9	Alpha-aminoadipic semialdehyde synthase, mitochondrial OS=Rattus norvegicus GN=Aass PE=2 SV=1 - [AASS_RAT]	28.4	2	19	102.842	6.91748	-0.328447	-0.417978	-0.310937	-0.129503	-0.128585	0.263218	0.0532722	-0.0199959	0.223569	0.0275675	0.783251	1.00119	1.06114	Cluster2	0.830958
D3ZTX0	Transmembrane emp24 domain-containing protein 7 OS=Rattus norvegicus GN=Tmed7 PE=1 SV=1 - [TMED7_RAT]	14.6	1	3	25.4627	6.88818	0.329096	0.0847168	-0.0139084	-0.153292	-0.19486	-0.205618	-0.28746	-0.406477	-0.171356	0.0138424	1.0968	0.879899	0.818792	Cluster6	0.59875
D3ZUD8	Protein Tm9sf3 OS=Rattus norvegicus GN=Tm9sf3 PE=2 SV=1 - [D3ZUD8_RAT]	9.2	2	5	67.4999	7.21045	0.77988	0.247521	0.591942	-0.314986	-0.127283	-0.588412	-0.0729297	-0.0743389	-0.603955	0.0134378	1.45375	0.788094	0.840659	Cluster3	0.996078
D3ZZC1	Protein LOC100362805 OS=Rattus norvegicus GN=Txndc5 PE=3 SV=1 - [D3ZZC1_RAT]	23.98	1	7	46.324	5.88428	0.123012	0.180944	0.269482	0.0866736	0.0115961	-0.0532558	-0.191797	-0.229721	0.0470886	0.0281304	1.14167	1.01045	0.917125	Cluster6	0.986692
D4A2K1	Protein Dhdpsl OS=Rattus norvegicus GN=Hoga1 PE=4 SV=1 - [D4A2K1_RAT]	30.22	1	7	34.4429	8.23584	-0.564063	-0.386665	-0.256395	-0.195189	-0.00104086	0.179766	0.251146	0.201462	0.121059	0.00659816	0.756612	0.996203	1.14173	Cluster2	0.982009
D4A6E3	Murinoglobulin-1 OS=Rattus norvegicus GN=Mug1 PE=2 SV=1 - [D4A6E3_RAT]	18.37	2	8	164.604	5.93506	0.229211	0.0551742	0.260096	-0.0177495	-0.000772503	-0.0976698	0.0381457	-0.0325255	-0.14666	0.0323895	1.13406	0.973511	0.967938	Cluster3	0.881429
D4A6G6	Protein LOC100362339 OS=Rattus norvegicus GN=LOC100362339 PE=4 SV=1 - [D4A6G6_RAT]	27.59	10	4	16.1076	10.4038	0.371457	0.786307	0.52531	0.936408	0.1997	-0.759795	-1.1747	-1.11001	-0.642402	0.0302498	1.47532	1.09084	0.508493	Cluster6	0.814592
D4A8N1	Protein Dpm1 OS=Rattus norvegicus GN=Dpm1 PE=4 SV=1 - [D4A8N1_RAT]	15	1	4	29.2315	9.49561	0.249927	0.140502	0.0975316	-0.083865	-0.0704813	-0.184228	-0.067791	0.0436138	0.086165	0.0111144	1.11934	0.924754	1.01443	Cluster3	0.747536
D4ADD7	Glutaredoxin 5 homolog (S. cerevisiae) (Predicted), isoform CRA_b OS=Rattus norvegicus GN=Glrx5 PE=4 SV=1 - [D4ADD7_RAT]	21.71	1	2	16.4215	7.28369	-0.360646	-0.375123	-0.425732	-0.1468	-0.0607786	0.280643	0.194846	-0.17744	0.0495732	0.0399094	0.76463	1.01702	1.0156	Cluster4	0.86076
D6QSE9	Cytochrome c oxidase subunit 1 (Fragment) OS=Rattus norvegicus PE=2 SV=1 - [D6QSE9_RAT]	11.56	7	1	16.2574	7.26904	-0.195972	-0.229531	-0.242608	-0.021465	0.0522332	0.316864	0.129181	-0.00397922	-0.0351937	0.0270349	0.856958	1.08363	1.02101	Cluster4	0.898948
E9PTD2	Phosphatidylinositol-binding clathrin assembly protein OS=Rattus norvegicus GN=Picalm PE=4 SV=2 - [E9PTD2_RAT]	7.87	5	3	64.6071	9.01221	0.093553	0.0956791	0.0884816	0.365688	0.226231	0.0717869	-0.0355981	-0.0677211	-0.200847	0.0197365	1.06627	1.16573	0.932135	Cluster1	0.831009
B0BMT9	Sqrdl protein OS=Rattus norvegicus GN=Sqrdl PE=2 SV=1 - [B0BMT9_RAT]	39.78	2	14	50.1698	9.0708	-0.338939	-0.134308	-0.195471	0.00830849	-0.0563585	0.190504	-0.0153455	-0.0450257	0.0664136	0.0354191	0.856838	1.03346	1.0014	Cluster4	0.9823
F1LLX8	Lysosome-associated membrane glycoprotein 2 OS=Rattus norvegicus GN=Lamp2 PE=2 SV=1 - [F1LLX8_RAT]	6.57	3	3	45.1271	7.88428	-0.364782	0.0306025	-0.287235	0.147912	0.24175	0.302659	-0.312094	-1.1251	-0.335238	0.0402096	0.866254	1.17346	0.66397	Cluster1	0.963027
F1LM05	Protein LOC299282 OS=Rattus norvegicus GN=LOC299282 PE=2 SV=1 - [F1LM05_RAT]	15.57	2	4	68.1235	5.45264	0.261327	0.777623	0.926135	-0.00713648	0.0183282	-0.355166	-0.0506687	-0.17252	-0.415761	0.0118101	1.57465	0.923601	0.862751	Cluster3	0.728215
F1LN83	Fetuin-B OS=Rattus norvegicus GN=Fetub PE=2 SV=1 - [F1LN83_RAT]	17.72	2	5	41.5359	7.09326	0.337431	0.358776	0.603371	0.0783178	-0.127263	-0.158974	0.113058	-0.0880079	-0.188491	0.00821678	1.35022	0.953096	0.962941	Cluster3	0.957185
F1LN88	Aldehyde dehydrogenase, mitochondrial OS=Rattus norvegicus GN=Aldh2 PE=3 SV=2 - [F1LN88_RAT]	51.83	5	19	56.4807	7.32764	-0.596974	-0.26873	-0.265082	-0.218684	0.0129929	0.254165	0.436636	0.191556	0.0362707	0.0340212	0.770075	1.01126	1.16594	Cluster2	0.968158
F1LPQ0	Protein Pex16 OS=Rattus norvegicus GN=Pex16 PE=2 SV=1 - [F1LPQ0_RAT]	11.9	2	2	35.4599	9.46631	-0.0808507	-0.207085	-0.195704	-0.0650902	-0.0378368	-0.0402988	0.204983	0.394014	0.194582	0.0012693	0.894273	0.967449	1.20124	Cluster5	0.985428
F1LR38	ATP-binding cassette sub-family D member 3 (Fragment) OS=Rattus norvegicus GN=Abcd3 PE=3 SV=2 - [F1LR38_RAT]	43.04	2	23	71.5281	8.98291	-0.312433	-0.251899	-0.291968	-0.0783997	-0.0114726	0.0236147	0.254358	0.211297	0.223094	8.41e-06	0.820495	0.984808	1.1725	Cluster2	0.485707
F1LTB8	Protein RGD1559459 OS=Rattus norvegicus GN=RGD1559459 PE=3 SV=2 - [F1LTB8_RAT]	14.91	1	2	60.2712	8.01611	-0.143656	-0.424314	-0.0946459	0.0379632	-0.0611478	-0.0681775	-0.0378558	0.409853	0.366935	0.0496276	0.858047	0.979112	1.18617	Cluster5	0.871432
F1LZW6	Protein Slc25a13 (Fragment) OS=Rattus norvegicus GN=Slc25a13 PE=3 SV=1 - [F1LZW6_RAT]	48.44	1	20	74.3358	8.70459	-0.389457	-0.179429	-0.327689	-0.0993704	-0.0121752	0.290005	0.113811	0.020231	-0.0718655	0.0422755	0.812895	1.04209	1.01447	Cluster4	0.997919
F1M6F4	Protein RGD1564597 (Fragment) OS=Rattus norvegicus GN=RGD1564597 PE=4 SV=1 - [F1M6F4_RAT]	16.94	5	3	13.6356	9.87646	0.3876	0.721183	0.744275	0.872838	-0.158982	-1.00216	-1.03084	-0.847936	-0.789204	0.0446687	1.53441	0.935557	0.539866	Cluster6	0.991251
F1M7X5	Dipeptidyl peptidase 4 OS=Rattus norvegicus GN=Dpp4 PE=2 SV=1 - [F1M7X5_RAT]	13.62	2	9	84.1158	6.1001	-0.0627682	-0.105355	-0.174902	-0.0300385	0.133245	-0.0541609	0.203453	0.190919	0.0125514	0.0420377	0.923804	1.0114	1.09858	Cluster2	0.538422
B0BMW2	Hydroxyacyl-Coenzyme A dehydrogenase type II OS=Rattus norvegicus GN=Hsd17b10 PE=2 SV=1 - [B0BMW2_RAT]	78.54	2	17	27.2325	8.5874	-0.387298	-0.409453	-0.31662	-0.103387	-0.0873689	0.267649	0.10659	-0.0268516	-0.125631	0.0258103	0.77318	1.01792	0.989453	Cluster4	0.996647
F1M953	Stress-70 protein, mitochondrial OS=Rattus norvegicus GN=Hspa9 PE=2 SV=1 - [F1M953_RAT]	39.47	3	22	73.6988	6.16357	-0.307125	-0.214308	-0.243952	-0.0728418	-0.0305499	0.253419	0.0745758	0.0821975	0.0575412	0.0161735	0.837913	1.03527	1.05076	Cluster4	0.620071
F1M9A7	Acyl-coenzyme A oxidase OS=Rattus norvegicus GN=Acox3 PE=2 SV=1 - [F1M9A7_RAT]	36.39	2	18	78.1548	8.14795	-0.309507	-0.263891	-0.133541	-0.113336	-0.000495545	0.00418728	0.434402	0.247968	0.236375	0.00100798	0.849304	0.974985	1.23649	Cluster5	0.958251
F7F2H5	Uncharacterized protein (Fragment) OS=Rattus norvegicus GN=Gsta5 PE=4 SV=1 - [F7F2H5_RAT]	26.8	4	1	22.4439	8.47021	-0.0961953	0.0243002	-0.023633	-0.147559	0.0935941	0.186234	0.76276	0.422575	0.446691	0.00698728	0.97817	1.03103	1.45802	Cluster5	0.867792
G3V635	Cytochrome P450 3A18 OS=Rattus norvegicus GN=Cyp3a18 PE=3 SV=1 - [G3V635_RAT]	24.95	2	10	57.2426	8.98291	0.285748	0.282018	0.553538	-0.247434	-0.496619	-0.245407	0.073701	-0.319048	-0.15753	0.00538167	1.29573	0.795636	0.911117	Cluster3	0.936012
G3V6D3	ATP synthase subunit beta OS=Rattus norvegicus GN=Atp5b PE=3 SV=1 - [G3V6D3_RAT]	68.81	3	24	56.3095	5.2749	-0.533681	-0.440228	-0.338828	-0.229152	-0.0816589	0.317562	-0.141428	0.0137496	-0.0840585	0.0484592	0.738373	1.00156	0.952256	Cluster4	0.983942
G3V6H5	Mitochondrial 2-oxoglutarate/malate carrier protein OS=Rattus norvegicus GN=Slc25a11 PE=3 SV=1 - [G3V6H5_RAT]	35.35	2	9	34.1149	9.96436	-0.601328	-0.319625	-0.248131	-0.186858	-0.0356589	0.231941	0.0591608	-0.0310388	-0.0327499	0.0433794	0.763291	1.00218	0.998931	Cluster4	0.877922
G3V6I4	Protein Mosc1 OS=Rattus norvegicus GN=Mosc1 PE=4 SV=1 - [G3V6I4_RAT]	45.43	2	9	37.7664	8.41162	-0.344637	-0.144178	-0.0368543	-0.0594563	0.0797652	0.0865873	0.270432	0.103596	0.0506206	0.0476317	0.885631	1.02501	1.10309	Cluster2	0.978878
G3V6P2	Dihydrolipoamide S-succinyltransferase (E2 component of 2-oxo-glutarate complex), isoform CRA_a OS=Rattus norvegicus GN=Dlst PE=3 SV=1 - [G3V6P2_RAT]	25.11	4	8	48.8684	8.70459	-0.640727	-0.431657	-0.499755	-0.136941	-0.0657659	0.35032	-0.0504766	0.080019	-0.041929	0.0109741	0.695419	1.03469	0.997142	Cluster4	0.992611
G3V6S3	Calumenin OS=Rattus norvegicus GN=Calu PE=4 SV=1 - [G3V6S3_RAT]	26.67	3	6	37.0405	4.66553	0.15889	0.102047	0.233306	0.031773	-0.0767654	-0.0361774	-0.383195	-0.294392	0.0136212	0.0303908	1.12097	0.981421	0.857779	Cluster6	0.997681
G3V734	2,4-dienoyl CoA reductase 1, mitochondrial, isoform CRA_a OS=Rattus norvegicus GN=Decr1 PE=4 SV=1 - [G3V734_RAT]	54.63	2	14	36.1097	8.93896	-0.47789	-0.336652	-0.151939	0.0931155	-0.136034	0.250497	-0.117863	-0.115307	-0.045715	0.0479374	0.799871	1.04913	0.937596	Cluster4	0.690104
B0BN52	Mitochondrial carrier homolog 2 (C. elegans) OS=Rattus norvegicus GN=Mtch2 PE=2 SV=1 - [B0BN52_RAT]	38.61	1	8	33.506	8.25049	-0.37974	-0.0541839	-0.138635	0.0101846	0.0886389	0.0895031	0.150116	0.0139109	0.0656011	0.0399929	0.876088	1.04447	1.05449	Cluster4	0.677407
G3V741	Phosphate carrier protein, mitochondrial OS=Rattus norvegicus GN=Slc25a3 PE=3 SV=1 - [G3V741_RAT]	32.02	3	9	39.5054	9.26123	-0.683678	-0.332255	-0.626559	-0.294548	-0.143378	0.30955	0.0979485	-0.00273755	-0.0795387	0.0379222	0.684206	0.970774	1.00363	Cluster4	0.528533
G3V796	Acetyl-Coenzyme A dehydrogenase, medium chain OS=Rattus norvegicus GN=Acadm PE=3 SV=1 - [G3V796_RAT]	29.45	2	10	46.5418	8.41162	-0.685602	-0.352885	-0.2659	-0.260931	-0.0413524	0.271102	0.263754	0.156119	0.070843	0.0308645	0.739798	0.992821	1.12006	Cluster2	0.9988
G3V7I0	Peroxiredoxin 3 OS=Rattus norvegicus GN=Prdx3 PE=4 SV=1 - [G3V7I0_RAT]	29.18	2	5	28.2815	7.54736	-0.408991	-0.3464	-0.207502	-0.240061	-0.050586	0.23005	0.235661	0.325402	0.0721549	0.0219723	0.800535	0.986097	1.15755	Cluster2	0.722038
G3V7J0	Aldehyde dehydrogenase family 6, subfamily A1, isoform CRA_b OS=Rattus norvegicus GN=Aldh6a1 PE=3 SV=1 - [G3V7J0_RAT]	50.84	2	21	57.7105	8.17725	-0.322927	-0.274431	-0.198	-0.173578	0.0472627	0.261568	0.266797	0.183134	0.0638239	0.0243238	0.83213	1.03174	1.12604	Cluster2	0.998465
G3V7K3	Ceruloplasmin OS=Rattus norvegicus GN=Cp PE=4 SV=1 - [G3V7K3_RAT]	12.65	3	10	120.589	5.64307	0.229013	0.114646	0.266309	-0.0631828	0.0319224	-0.100488	0.00184136	-0.0409139	-0.0488559	0.00473526	1.15135	0.970018	0.979889	Cluster3	0.9782
G3V7Y3	ATP synthase subunit delta, mitochondrial OS=Rattus norvegicus GN=Atp5d PE=3 SV=1 - [G3V7Y3_RAT]	37.5	3	3	17.5522	5.23682	-0.72396	-0.529349	-0.776485	-0.419222	-0.203211	0.441777	-0.101395	-0.00846097	-0.0328893	0.04738	0.625639	0.959119	0.967557	Cluster4	0.789479
G3V7Y9	Alpha-mannosidase 2 OS=Rattus norvegicus GN=Man2a1 PE=4 SV=1 - [G3V7Y9_RAT]	18.99	2	16	131.158	8.32373	0.747179	0.228205	0.469987	-0.373197	-0.0484242	-0.323688	0.0479058	-0.0295146	-0.359798	0.0142392	1.39648	0.841808	0.924149	Cluster3	0.989049
G3V820	Acyl-CoA thioesterase 12 OS=Rattus norvegicus GN=Acot12 PE=4 SV=1 - [G3V820_RAT]	14.21	2	7	61.9257	7.03467	-0.168701	-0.203236	-0.0828701	-0.0658785	-0.118946	-0.0351169	0.230382	0.396649	0.37907	0.000259855	0.90025	0.950452	1.2617	Cluster5	0.895918
G3V887	Protein Tcirg1 OS=Rattus norvegicus GN=Tcirg1 PE=4 SV=1 - [G3V887_RAT]	17.75	12	11	93.1509	6.43018	-0.287483	-0.164336	-0.228602	-0.0455185	0.204307	0.159236	0.149055	0.0508435	-0.0674655	0.0178693	0.854524	1.07625	1.03107	Cluster4	0.969248
G3V8G5	Golgi apparatus protein 1 OS=Rattus norvegicus GN=Glg1 PE=4 SV=1 - [G3V8G5_RAT]	14.35	2	11	133.465	6.90283	0.582527	0.375147	0.39653	-0.315201	0.0469445	-0.286847	-0.0139079	-0.00109649	-0.338885	0.00768944	1.36737	0.879628	0.921488	Cluster3	0.996064
B0BNE6	NADH dehydrogenase (Ubiquinone) Fe-S protein 8 (Predicted), isoform CRA_a OS=Rattus norvegicus GN=Ndufs8 PE=2 SV=1 - [B0BNE6_RAT]	20.28	1	4	23.9547	6.21436	-0.471541	-0.402644	-0.313467	-0.197419	-0.111451	0.180093	-0.102038	0.0282532	-0.0838109	0.0253102	0.760024	0.970685	0.964243	Cluster4	0.911472
M0R890	Protein Abca6 OS=Rattus norvegicus GN=Abca6 PE=4 SV=1 - [M0R890_RAT]	3.57	1	4	183.577	7.89893	0.158132	0.307412	0.233406	0.0132908	-0.078628	-0.0879865	0.0914709	0.106053	-0.0461904	0.00827125	1.17526	0.965195	1.03558	Cluster3	0.868991
O35077	Glycerol-3-phosphate dehydrogenase [NAD(+)], cytoplasmic OS=Rattus norvegicus GN=Gpd1 PE=1 SV=4 - [GPDA_RAT]	28.65	1	7	37.4282	6.59521	-0.0340285	-0.0409394	-0.15716	-0.098112	0.0179318	-0.0229419	0.321543	0.432973	0.0306162	0.03745	0.94778	0.976455	1.1989	Cluster5	0.862915
O35078	D-amino-acid oxidase OS=Rattus norvegicus GN=Dao PE=2 SV=1 - [OXDA_RAT]	23.12	1	6	38.7956	7.18115	-0.0502326	-0.442747	-0.22635	0.230983	-0.107005	-0.17332	0.108036	0.285687	0.334766	0.0479872	0.846876	0.988664	1.18331	Cluster5	0.663219
O35796	Complement component 1 Q subcomponent-binding protein, mitochondrial OS=Rattus norvegicus GN=C1qbp PE=1 SV=2 - [C1QBP_RAT]	16.85	1	4	30.9775	4.86865	-0.685168	-0.539418	-0.273614	-0.457856	-0.256698	0.121861	0.316437	0.1889	0.0165899	0.0295887	0.707401	0.872022	1.12816	Cluster5	0.726613
O35913	Solute carrier organic anion transporter family member 1A4 OS=Rattus norvegicus GN=Slco1a4 PE=2 SV=1 - [SO1A4_RAT]	15.58	7	6	73.2031	7.86963	0.109221	0.196367	0.198462	-0.258381	-0.121116	-0.220684	0.0814951	-0.142821	-0.0672126	0.00473313	1.12351	0.870514	0.970738	Cluster3	0.803112
O55171	Acyl-coenzyme A thioesterase 2, mitochondrial OS=Rattus norvegicus GN=Acot2 PE=1 SV=1 - [ACOT2_RAT]	27.37	5	8	49.6697	7.82568	-0.400842	-0.134077	-0.276307	-0.0944746	-0.103023	0.269069	0.176318	0.2297	0.14093	0.0245972	0.829085	1.01667	1.1347	Cluster2	0.958138
O55215	Ribosomal protein S2 OS=Rattus norvegicus GN=LOC100360710 PE=2 SV=1 - [O55215_RAT]	42.4	23	10	27.2135	9.62744	0.246872	0.552164	0.468212	0.499887	0.0498334	-0.501652	-0.406815	-0.74195	-0.560448	0.0243567	1.34017	1.01117	0.673739	Cluster6	0.950999
O89035	Mitochondrial dicarboxylate carrier OS=Rattus norvegicus GN=Slc25a10 PE=2 SV=1 - [O89035_RAT]	46.15	1	9	31.4341	9.29053	-0.540308	-0.350491	-0.399532	-0.16336	0.137387	0.1936	-0.0815204	-0.103594	-0.077114	0.0079913	0.742205	1.03949	0.941211	Cluster4	0.847461
P00388	NADPH--cytochrome P450 reductase OS=Rattus norvegicus GN=Por PE=1 SV=3 - [NCPR_RAT]	32.74	1	15	76.9142	5.47803	0.214971	0.166247	0.174154	0.00244219	-0.188542	-0.0978874	-0.0548875	-0.0317685	0.0671721	0.0064206	1.13691	0.936491	0.995508	Cluster3	0.90631
P00507	Aspartate aminotransferase, mitochondrial OS=Rattus norvegicus GN=Got2 PE=1 SV=2 - [AATM_RAT]	37.67	2	15	47.2841	8.99756	-0.609924	-0.361459	-0.340074	-0.0259569	0.00136996	0.333874	0.0686984	0.0818947	-0.0200022	0.00796922	0.738591	1.07408	1.03063	Cluster4	0.998313
B0BNF9	Hydroxyacid oxidase 1 OS=Rattus norvegicus GN=Hao1 PE=2 SV=1 - [B0BNF9_RAT]	60.27	1	16	40.9422	7.32764	-0.304326	-0.214059	-0.0987732	0.00490994	-0.0634193	0.0314252	0.464156	0.324858	0.186112	0.00220786	0.867106	0.993762	1.2527	Cluster5	0.953395
P02650	Apolipoprotein E OS=Rattus norvegicus GN=Apoe PE=1 SV=2 - [APOE_RAT]	24.36	3	7	35.7313	5.2749	0.600248	0.218311	0.288305	-0.178944	0.0750267	-0.144239	0.18402	-0.0394114	-0.162027	0.0400377	1.29142	0.944276	0.995984	Cluster3	0.993323
P02706	Asialoglycoprotein receptor 1 OS=Rattus norvegicus GN=Asgr1 PE=1 SV=2 - [ASGR1_RAT]	13.73	1	4	32.828	6.17627	0.271603	0.2165	0.120949	-0.145138	0.0536221	-0.0623355	-0.107392	-0.0328805	-0.0488206	0.00842381	1.1511	0.965077	0.957251	Cluster3	0.869085
P02761	Major urinary protein OS=Rattus norvegicus PE=1 SV=1 - [MUP_RAT]	58.56	19	2	20.7235	6.21436	0.458939	0.607676	0.513616	-0.011373	-0.116865	-0.285889	-0.21724	-0.454637	-0.404472	0.000213096	1.44067	0.908751	0.779822	Cluster6	0.608048
P02770	Serum albumin OS=Rattus norvegicus GN=Alb PE=1 SV=2 - [ALBU_RAT]	41.94	1	24	68.6861	6.48096	0.329301	0.276706	0.291503	0.00493127	-0.0120769	-0.366019	-0.259083	-0.00967483	-0.0928271	0.0165037	1.23044	0.917393	0.919851	Cluster3	0.938228
P04041	Glutathione peroxidase 1 OS=Rattus norvegicus GN=Gpx1 PE=1 SV=4 - [GPX1_RAT]	62.19	2	10	22.2923	7.86963	-0.322892	-0.246234	-0.31147	-0.00724715	-0.00820812	0.209045	-0.122576	-0.0681094	-0.030192	0.00460912	0.815902	1.04574	0.950247	Cluster4	0.727526
P04636	Malate dehydrogenase, mitochondrial OS=Rattus norvegicus GN=Mdh2 PE=1 SV=2 - [MDHM_RAT]	63.02	2	16	35.6608	8.67529	-0.670625	-0.289362	-0.188458	-0.178536	-0.00329993	0.198505	0.205744	0.177744	0.0154272	0.0387973	0.76694	1.00386	1.09655	Cluster2	0.961971
P04762	Catalase OS=Rattus norvegicus GN=Cat PE=1 SV=3 - [CATA_RAT]	53.7	1	21	59.7195	7.50342	-0.479206	-0.193334	-0.137592	-0.0333607	-0.135261	0.0263582	0.684542	0.16274	0.318469	0.0155565	0.829294	0.967665	1.30911	Cluster5	0.988955
P05183	Cytochrome P450 3A2 OS=Rattus norvegicus GN=Cyp3a2 PE=1 SV=2 - [CP3A2_RAT]	24.8	3	6	57.6943	8.76318	0.325478	0.515951	0.470281	-0.0654173	-0.311489	0.026233	0.0229165	-0.294876	-0.152738	0.00489726	1.35401	0.922173	0.906535	Cluster3	0.871523
P07756	Carbamoyl-phosphate synthase [ammonia], mitochondrial OS=Rattus norvegicus GN=Cps1 PE=1 SV=1 - [CPSM_RAT]	58.4	2	69	164.476	6.771	-0.47214	-0.33222	-0.262209	-0.213073	-0.09337	0.322205	0.188849	0.0266786	0.101692	0.0445509	0.781586	1.00365	1.07605	Cluster2	0.904714
P07895	Superoxide dismutase [Mn], mitochondrial OS=Rattus norvegicus GN=Sod2 PE=1 SV=2 - [SODM_RAT]	26.58	1	6	24.6586	8.80713	-0.58417	-0.429393	-0.382838	-0.157166	-0.175393	0.261364	0.135722	0.172464	0.178776	0.00675096	0.724237	0.983685	1.11909	Cluster2	0.999372
B0BNG3	Lman2 protein OS=Rattus norvegicus GN=Lman2 PE=2 SV=1 - [B0BNG3_RAT]	22.91	1	7	40.3672	6.94678	0.28989	0.147047	0.200682	-0.0912668	-0.065694	0.0333864	0.0719914	0.136271	0.106582	0.00569277	1.15873	0.971852	1.07546	Cluster3	0.661869
P07896	Peroxisomal bifunctional enzyme OS=Rattus norvegicus GN=Ehhadh PE=1 SV=2 - [ECHP_RAT]	68.56	1	39	78.6083	9.20264	-0.460774	-0.319017	-0.224208	0.0453226	0.0803966	-0.0233228	0.324204	0.274894	0.0849956	0.00165852	0.792967	1.02394	1.17124	Cluster2	0.966142
P08461	Dihydrolipoyllysine-residue acetyltransferase component of pyruvate dehydrogenase complex, mitochondrial OS=Rattus norvegicus GN=Dlat PE=1 SV=3 - [ODP2_RAT]	19.94	2	10	67.1234	8.52881	-0.584267	-0.544718	-0.450748	-0.224808	0.190519	0.285958	0.0392961	0.747867	0.00397313	0.0362274	0.6942	1.05987	1.20056	Cluster2	0.926647
P08542	UDP-glucuronosyltransferase 2B17 OS=Rattus norvegicus GN=Ugt2b17 PE=2 SV=2 - [UDB17_RAT]	38.11	2	7	60.4849	8.25049	0.314428	0.274553	0.359539	0.185791	-0.107228	-0.220528	-0.28877	-0.0152817	0.0299064	0.0374944	1.24502	0.967731	0.938623	Cluster3	0.740756
P08683	Cytochrome P450 2C11 OS=Rattus norvegicus GN=Cyp2c11 PE=1 SV=1 - [CP2CB_RAT]	38.8	1	12	57.1444	7.69385	0.453022	0.555746	0.703827	-0.16625	-0.148886	-0.284984	-0.155725	-0.444006	-0.263276	0.00021417	1.48541	0.870527	0.819225	Cluster3	0.755021
P09118	Uricase OS=Rattus norvegicus GN=Uox PE=1 SV=3 - [URIC_RAT]	56.11	2	17	34.9119	8.1333	-0.560767	-0.548169	-0.408228	-0.268824	-0.0867388	-0.17751	0.38037	0.11166	0.267703	0.00037143	0.704308	0.884117	1.19188	Cluster5	0.790149
P10860	Glutamate dehydrogenase 1, mitochondrial OS=Rattus norvegicus GN=Glud1 PE=1 SV=2 - [DHE3_RAT]	56.63	3	28	61.3773	8.00146	-0.245908	-0.179944	-0.0531392	-0.00559326	0.0143314	0.125938	0.0439916	-0.086936	-0.0120406	0.048743	0.895234	1.03161	0.987376	Cluster4	0.828987
P10888	Cytochrome c oxidase subunit 4 isoform 1, mitochondrial OS=Rattus norvegicus GN=Cox4i1 PE=1 SV=1 - [COX41_RAT]	36.09	1	6	19.5021	9.43701	-0.602383	-0.508214	-0.254226	-0.248681	-0.15755	0.0999102	-0.104467	0.0275302	0.100414	0.0275643	0.72954	0.931671	1.00544	Cluster2	0.94627
P11240	Cytochrome c oxidase subunit 5A, mitochondrial OS=Rattus norvegicus GN=Cox5a PE=1 SV=1 - [COX5A_RAT]	46.58	2	7	16.1193	6.53662	-0.842942	-0.729855	-0.801466	-0.262329	-0.0292885	0.355513	-0.00836871	-0.247471	-0.102614	0.00483102	0.577775	1.01487	0.920517	Cluster4	0.978881
P11915	Non-specific lipid-transfer protein OS=Rattus norvegicus GN=Scp2 PE=1 SV=3 - [NLTP_RAT]	40.59	3	18	58.7754	7.03467	-0.372291	-0.253767	-0.232024	-0.0712906	0.0366931	0.0263211	0.358136	0.0770726	0.315956	0.00218658	0.820157	0.99809	1.18953	Cluster2	0.562513
P12075	Cytochrome c oxidase subunit 5B, mitochondrial OS=Rattus norvegicus GN=Cox5b PE=1 SV=2 - [COX5B_RAT]	24.81	1	4	13.9059	7.78174	-0.528279	-0.419447	-0.433659	-0.411448	-0.172514	0.211016	0.0105266	0.0657218	0.0359851	0.041813	0.726754	0.917439	1.02627	Cluster2	0.987988
