# Supplementary material for: Liver mitochondria-associated endoplasmic reticulum membrane proteomics for studying the effects of ZiBuPiYin recipe on Zucker diabetic fatty rats after chronic psychological stress
Source: Front Cell Dev Biol. 2022 Nov 3;10:995732. doi: 10.3389/fcell.2022.995732 (PMC9669571; doi:10.3389/fcell.2022.995732)
Supplement: Supplementary file 1 [file DataSheet1.zip › Data Sheet 1/221013 Supplementary materials/Table S5.xlsx]

## Sheet: KEGG enrich
Supporting information Table 5. KEGG pathway enrichment analysis based on dynamic clustering by different categories.
Cluster	Terms	Mapping	All.mapping	Background	All.background	Fold.enrich	p.value	Protein.IDs	Type
Cluster1	Insulin signaling pathway	1	1	196	11087	56.57	0.0177	Q9Z1E1	KEGG
Cluster2	ABC transporters	1	47	80	11087	2.95	0.289	D3ZHR2	KEGG
Cluster2	Adipocytokine signaling pathway	1	47	104	11087	2.27	0.358	P18163	KEGG
Cluster2	Alanine, aspartate and glutamate metabolism	3	47	47	11087	15.06	0.00102	P07756 P28492 Q64565	KEGG
Cluster2	Alzheimer disease	6	47	491	11087	2.88	0.0168	D3ZLT1 P10888 P12075 P19511 P21571 Q5XIH3	KEGG
Cluster2	Amyotrophic lateral sclerosis (ALS)	6	47	464	11087	3.05	0.013	D3ZLT1 P10888 P12075 P19511 P21571 Q5XIH3	KEGG
Cluster2	Arginine and proline metabolism	3	47	77	11087	9.19	0.00419	D4A2K1 F1LN88 Q64057	KEGG
Cluster2	Arginine biosynthesis	2	47	28	11087	16.85	0.0062	P07756 P28492	KEGG
Cluster2	Ascorbate and aldarate metabolism	2	47	51	11087	9.25	0.0197	F1LN88 Q64057	KEGG
Cluster2	Biosynthesis of unsaturated fatty acids	4	47	41	11087	23.01	2.56e-05	D3ZIQ1 O55171 P11915 P97852	KEGG
Cluster2	Butanoate metabolism	4	47	38	11087	24.83	1.88e-05	P07896 P14604 P97519 Q9WVK7	KEGG
Cluster2	Cardiac muscle contraction	2	47	119	11087	3.96	0.0904	P10888 P12075	KEGG
Cluster2	Central carbon metabolism in cancer	1	47	99	11087	2.38	0.345	P28492	KEGG
Cluster2	Citrate cycle (TCA cycle)	3	47	45	11087	15.73	0.000894	P04636 P08461 Q9ER34	KEGG
Cluster2	Cysteine and methionine metabolism	3	47	68	11087	10.41	0.00295	P04636 P97532 Q64565	KEGG
Cluster2	D-Glutamine and D-glutamate metabolism	1	47	5	11087	47.18	0.021	P28492	KEGG
Cluster2	Fatty acid biosynthesis	2	47	26	11087	18.15	0.00536	P18163 Q9Z311	KEGG
Cluster2	Fatty acid degradation	9	47	75	11087	28.31	2.01e-11	F1LN88 G3V796 P07896 P14604 P15650 P18163 Q5XIC0 Q64057 Q9WVK7	KEGG
Cluster2	Fatty acid elongation	5	47	35	11087	33.7	3.25e-07	D3ZIQ1 O55171 P14604 Q9WVK7 Q9Z311	KEGG
Cluster2	Ferroptosis	1	47	59	11087	4	0.222	P18163	KEGG
Cluster2	FoxO signaling pathway	1	47	177	11087	1.33	0.531	P07895	KEGG
Cluster2	GABAergic synapse	1	47	128	11087	1.84	0.421	P28492	KEGG
Cluster2	Glutamatergic synapse	1	47	181	11087	1.3	0.539	P28492	KEGG
Cluster2	Glycerolipid metabolism	2	47	88	11087	5.36	0.0535	F1LN88 Q64057	KEGG
Cluster2	Glycine, serine and threonine metabolism	3	47	54	11087	13.11	0.00152	Q5I0P2 Q64057 Q64565	KEGG
Cluster2	Glycolysis / Gluconeogenesis	3	47	99	11087	7.15	0.00843	F1LN88 P08461 Q64057	KEGG
Cluster2	Glyoxylate and dicarboxylate metabolism	4	47	41	11087	23.01	2.56e-05	D4A2K1 P04636 Q5I0P2 Q9ER34	KEGG
Cluster2	Histidine metabolism	2	47	34	11087	13.88	0.00905	F1LN88 Q64057	KEGG
Cluster2	Huntington disease	7	47	386	11087	4.28	0.00111	D3ZLT1 P07895 P10888 P12075 P19511 P21571 Q5XIH3	KEGG
Cluster2	Inositol phosphate metabolism	1	47	109	11087	2.16	0.372	G3V7J0	KEGG
Cluster2	Legionellosis	1	47	73	11087	3.23	0.267	P63039	KEGG
Cluster2	Longevity regulating pathway	1	47	127	11087	1.86	0.419	P07895	KEGG
Cluster2	Longevity regulating pathway - multiple species	1	47	94	11087	2.51	0.33	P07895	KEGG
Cluster2	Lysine degradation	7	47	92	11087	17.95	1.03e-07	A2VCW9 F1LN88 P07896 P14604 Q64057 Q64602 Q9WVK7	KEGG
Cluster2	Lysosome	1	47	172	11087	1.37	0.521	P27615	KEGG
Cluster2	MicroRNAs in cancer	1	47	240	11087	0.98	0.643	P28492	KEGG
Cluster2	Nitrogen metabolism	1	47	19	11087	12.42	0.0776	P07756	KEGG
Cluster2	Non-alcoholic fatty liver disease (NAFLD)	4	47	198	11087	4.77	0.00967	D3ZLT1 P10888 P12075 Q5XIH3	KEGG
Cluster2	Ovarian steroidogenesis	2	47	88	11087	5.36	0.0535	D3ZIQ1 O55171	KEGG
Cluster2	Oxidative phosphorylation	6	47	157	11087	9.02	4.87e-05	D3ZLT1 P10888 P12075 P19511 P21571 Q5XIH3	KEGG
Cluster2	PPAR signaling pathway	5	47	123	11087	9.59	0.000164	G3V796 P07896 P11915 P15650 P18163	KEGG
Cluster2	Pantothenate and CoA biosynthesis	1	47	26	11087	9.07	0.105	F1LN88	KEGG
Cluster2	Parkinson disease	6	47	318	11087	4.45	0.00212	D3ZLT1 P10888 P12075 P19511 P21571 Q5XIH3	KEGG
Cluster2	Peroxisome	13	47	120	11087	25.56	1.49e-15	D3ZHR2 P07895 P07896 P11915 P18163 P97519 P97852 Q2M2R8 Q5XIC0 Q642G4 Q8VID1 Q9WVK3 Q9Z2M4	KEGG
Cluster2	Primary bile acid biosynthesis	2	47	29	11087	16.27	0.00664	P11915 P97852	KEGG
Cluster2	Prion diseases	6	47	362	11087	3.91	0.00403	D3ZLT1 P10888 P12075 P19511 P21571 Q5XIH3	KEGG
Cluster2	Propanoate metabolism	3	47	51	11087	13.88	0.00129	G3V7J0 P07896 P14604	KEGG
Cluster2	Protein digestion and absorption	1	47	140	11087	1.68	0.45	F1M7X5	KEGG
Cluster2	Proximal tubule bicarbonate reclamation	1	47	28	11087	8.42	0.112	P28492	KEGG
Cluster2	Purine metabolism	1	47	191	11087	1.24	0.559	Q6P2A5	KEGG
Cluster2	Pyruvate metabolism	4	47	63	11087	14.98	0.000141	F1LN88 P04636 P08461 Q64057	KEGG
Cluster2	RNA degradation	1	47	99	11087	2.38	0.345	P63039	KEGG
Cluster2	Retinol metabolism	1	47	136	11087	1.73	0.441	Q8VID1	KEGG
Cluster2	Retrograde endocannabinoid signaling	2	47	215	11087	2.19	0.231	D3ZLT1 Q5XIH3	KEGG
Cluster2	Sulfur metabolism	2	47	15	11087	31.45	0.00178	B0BNJ4 P97532	KEGG
Cluster2	Sulfur relay system	1	47	10	11087	23.59	0.0416	P97532	KEGG
Cluster2	Synthesis and degradation of ketone bodies	1	47	17	11087	13.88	0.0697	P97519	KEGG
Cluster2	Thermogenesis	7	47	290	11087	5.69	0.0002	D3ZLT1 P10888 P12075 P18163 P19511 P21571 Q5XIH3	KEGG
Cluster2	Tryptophan metabolism	6	47	73	11087	19.39	5.73e-07	F1LN88 P07896 P14604 Q64057 Q64602 Q9WVK7	KEGG
Cluster2	Tuberculosis	1	47	242	11087	0.97	0.646	P63039	KEGG
Cluster2	Type I diabetes mellitus	1	47	89	11087	2.65	0.316	P63039	KEGG
Cluster2	Tyrosine metabolism	1	47	55	11087	4.29	0.209	Q6AYQ8	KEGG
Cluster2	Valine, leucine and isoleucine degradation	10	47	86	11087	27.43	1.89e-12	F1LN88 G3V796 G3V7J0 P07896 P14604 P29266 P97519 Q64057 Q64565 Q9WVK7	KEGG
Cluster2	beta-Alanine metabolism	5	47	38	11087	31.04	4.97e-07	F1LN88 G3V7J0 P07896 P14604 Q64057	KEGG
Cluster3	ABC transporters	1	26	80	11087	5.33	0.172	M0R890	KEGG
Cluster3	Alzheimer disease	1	26	491	11087	0.87	0.692	P02650	KEGG
Cluster3	Amyotrophic lateral sclerosis (ALS)	2	26	464	11087	1.84	0.297	P46462 Q6NYB7	KEGG
Cluster3	Arachidonic acid metabolism	2	26	118	11087	7.23	0.0309	P08683 P13107	KEGG
Cluster3	Ascorbate and aldarate metabolism	2	26	51	11087	16.72	0.00628	P08542 Q64550	KEGG
Cluster3	Autophagy - animal	1	26	193	11087	2.21	0.367	Q6NYB7	KEGG
Cluster3	Bile secretion	3	26	147	11087	8.7	0.00475	O35913 P08542 Q64550	KEGG
Cluster3	Cell adhesion molecules (CAMs)	1	26	224	11087	1.9	0.412	G3V8G5	KEGG
Cluster3	Chemical carcinogenesis	8	26	146	11087	23.37	9.54e-10	G3V635 P05183 P08542 P08683 P13107 P51538 Q06884 Q64550	KEGG
Cluster3	Cholesterol metabolism	1	26	70	11087	6.09	0.152	P02650	KEGG
Cluster3	Complement and coagulation cascades	1	26	133	11087	3.21	0.27	Q3KR94	KEGG
Cluster3	Drug metabolism - cytochrome P450	3	26	104	11087	12.3	0.00178	P08542 P36365 Q64550	KEGG
Cluster3	Drug metabolism - other enzymes	4	26	132	11087	12.92	0.000234	P08542 P16303 Q64550 Q64573	KEGG
Cluster3	ECM-receptor interaction	1	26	124	11087	3.44	0.254	Q3KR94	KEGG
Cluster3	Ferroptosis	1	26	59	11087	7.23	0.13	G3V7K3	KEGG
Cluster3	Focal adhesion	1	26	302	11087	1.41	0.513	Q3KR94	KEGG
Cluster3	Human papillomavirus infection	1	26	465	11087	0.92	0.672	Q3KR94	KEGG
Cluster3	Inflammatory mediator regulation of TRP channels	1	26	192	11087	2.22	0.365	P08683	KEGG
Cluster3	Legionellosis	2	26	73	11087	11.68	0.0125	P46462 Q6NYB7	KEGG
Cluster3	Linoleic acid metabolism	5	26	59	11087	36.14	2.17e-07	G3V635 P05183 P08683 P51538 Q06884	KEGG
Cluster3	Metabolism of xenobiotics by cytochrome P450	2	26	104	11087	8.2	0.0245	P08542 Q64550	KEGG
Cluster3	N-Glycan biosynthesis	3	26	64	11087	19.99	0.000434	D3ZR49 D4A8N1 Q09325	KEGG
Cluster3	PI3K-Akt signaling pathway	1	26	480	11087	0.89	0.684	Q3KR94	KEGG
Cluster3	Pentose and glucuronate interconversions	2	26	51	11087	16.72	0.00628	P08542 Q64550	KEGG
Cluster3	Porphyrin and chlorophyll metabolism	3	26	64	11087	19.99	0.000434	G3V7K3 P08542 Q64550	KEGG
Cluster3	Protein processing in endoplasmic reticulum	4	26	228	11087	7.48	0.00182	B0BNG3 D3ZR49 P46462 Q63081	KEGG
Cluster3	Proteoglycans in cancer	1	26	318	11087	1.34	0.531	Q3KR94	KEGG
Cluster3	Retinol metabolism	8	26	136	11087	25.08	5.41e-10	G3V635 P05183 P08542 P08683 P13107 P51538 Q06884 Q64550	KEGG
Cluster3	Serotonergic synapse	1	26	183	11087	2.33	0.352	P08683	KEGG
Cluster3	Steroid hormone biosynthesis	8	26	143	11087	23.86	8.08e-10	G3V635 P05183 P08542 P08683 P13107 P51538 Q06884 Q64550	KEGG
Cluster3	Thyroid hormone synthesis	2	26	122	11087	6.99	0.0329	P02706 P02770	KEGG
Cluster3	Various types of N-glycan biosynthesis	2	26	49	11087	17.41	0.00581	D3ZR49 Q09325	KEGG
Cluster4	Alanine, aspartate and glutamate metabolism	2	37	47	11087	12.75	0.0107	P00507 P10860	KEGG
Cluster4	Alzheimer disease	14	37	491	11087	8.54	2.22e-10	B0BMW2 B0BNE6 G3V6D3 G3V7Y3 P11240 P15999 P21913 P32551 Q06647 Q561S0 Q63362 Q68FY0 Q6PCT8 Q920L2	KEGG
Cluster4	Amyotrophic lateral sclerosis (ALS)	14	37	464	11087	9.04	1.05e-10	B0BNE6 G3V6D3 G3V7Y3 P04041 P11240 P15999 P21913 P32551 Q06647 Q561S0 Q63362 Q68FY0 Q6PCT8 Q920L2	KEGG
Cluster4	Arachidonic acid metabolism	1	37	118	11087	2.54	0.327	P04041	KEGG
Cluster4	Arginine and proline metabolism	1	37	77	11087	3.89	0.228	P00507	KEGG
Cluster4	Arginine biosynthesis	2	37	28	11087	21.4	0.00388	P00507 P10860	KEGG
Cluster4	Autophagy - animal	1	37	193	11087	1.55	0.478	P14562	KEGG
Cluster4	Butanoate metabolism	2	37	38	11087	15.77	0.00706	P17764 P29147	KEGG
Cluster4	Cardiac muscle contraction	3	37	119	11087	7.55	0.00718	P11240 P32551 Q68FY0	KEGG
Cluster4	Chemical carcinogenesis	1	37	146	11087	2.05	0.388	P24473	KEGG
Cluster4	Citrate cycle (TCA cycle)	5	37	45	11087	33.29	3.47e-07	G3V6P2 P13086 P21913 Q6PCT8 Q920L2	KEGG
Cluster4	Collecting duct acid secretion	1	37	35	11087	8.56	0.111	G3V887	KEGG
Cluster4	Cysteine and methionine metabolism	1	37	68	11087	4.41	0.204	P00507	KEGG
Cluster4	D-Glutamine and D-glutamate metabolism	1	37	5	11087	59.93	0.0166	P10860	KEGG
Cluster4	Drug metabolism - cytochrome P450	1	37	104	11087	2.88	0.295	P24473	KEGG
Cluster4	Estrogen signaling pathway	1	37	202	11087	1.48	0.494	Q6IFW6	KEGG
Cluster4	Fat digestion and absorption	2	37	63	11087	9.51	0.0186	P00507 P17764	KEGG
Cluster4	Fatty acid degradation	2	37	75	11087	7.99	0.0258	P17764 Q5M9H2	KEGG
Cluster4	Glutathione metabolism	2	37	91	11087	6.59	0.0369	P04041 P24473	KEGG
Cluster4	Glycine, serine and threonine metabolism	1	37	54	11087	5.55	0.166	Q6UPE0	KEGG
Cluster4	Glyoxylate and dicarboxylate metabolism	1	37	41	11087	7.31	0.128	P17764	KEGG
Cluster4	Human papillomavirus infection	1	37	465	11087	0.64	0.796	G3V887	KEGG
Cluster4	Huntington disease	14	37	386	11087	10.87	8.97e-12	B0BNE6 G3V6D3 G3V7Y3 P04041 P11240 P15999 P21913 P32551 Q06647 Q561S0 Q63362 Q68FY0 Q6PCT8 Q920L2	KEGG
Cluster4	Lysine degradation	2	37	92	11087	6.51	0.0376	G3V6P2 P17764	KEGG
Cluster4	Lysosome	5	37	172	11087	8.71	0.000247	G3V887 P14562 P20611 Q4FZY1 Q6P7S1	KEGG
Cluster4	Metabolism of xenobiotics by cytochrome P450	1	37	104	11087	2.88	0.295	P24473	KEGG
Cluster4	Necroptosis	1	37	204	11087	1.47	0.498	P10860	KEGG
Cluster4	Nicotinate and nicotinamide metabolism	1	37	55	11087	5.45	0.168	Q5BJZ3	KEGG
Cluster4	Nitrogen metabolism	1	37	19	11087	15.77	0.0616	P10860	KEGG
Cluster4	Non-alcoholic fatty liver disease (NAFLD)	9	37	198	11087	13.62	1.24e-08	B0BNE6 P11240 P21913 P32551 Q561S0 Q63362 Q68FY0 Q6PCT8 Q920L2	KEGG
Cluster4	Oxidative phosphorylation	16	37	157	11087	30.54	1.2e-20	B0BNE6 D3ZAF6 G3V6D3 G3V7Y3 G3V887 P11240 P15999 P21913 P29419 P32551 Q06647 Q561S0 Q63362 Q68FY0 Q6PCT8 Q920L2	KEGG
Cluster4	Parkinson disease	13	37	318	11087	12.25	1.34e-11	B0BNE6 G3V6D3 G3V7Y3 P11240 P15999 P21913 P32551 Q06647 Q561S0 Q63362 Q68FY0 Q6PCT8 Q920L2	KEGG
Cluster4	Peroxisome	1	37	120	11087	2.5	0.332	P24473	KEGG
Cluster4	Phagosome	2	37	237	11087	2.53	0.187	G3V887 P14562	KEGG
Cluster4	Phenylalanine metabolism	1	37	25	11087	11.99	0.0803	P00507	KEGG
Cluster4	Prion diseases	13	37	362	11087	10.76	6.78e-11	B0BNE6 G3V6D3 G3V7Y3 P11240 P15999 P21913 P32551 Q06647 Q561S0 Q63362 Q68FY0 Q6PCT8 Q920L2	KEGG
Cluster4	Propanoate metabolism	2	37	51	11087	11.75	0.0125	P13086 P17764	KEGG
Cluster4	Proximal tubule bicarbonate reclamation	2	37	28	11087	21.4	0.00388	O89035 P10860	KEGG
Cluster4	Pyruvate metabolism	1	37	63	11087	4.76	0.19	P17764	KEGG
Cluster4	RNA degradation	1	37	99	11087	3.03	0.283	F1M953	KEGG
Cluster4	Retrograde endocannabinoid signaling	3	37	215	11087	4.18	0.0345	B0BNE6 Q561S0 Q63362	KEGG
Cluster4	Rheumatoid arthritis	1	37	121	11087	2.48	0.334	G3V887	KEGG
Cluster4	Riboflavin metabolism	1	37	13	11087	23.05	0.0425	P20611	KEGG
Cluster4	SNARE interactions in vesicular transport	1	37	43	11087	6.97	0.134	Q9Z2Q7	KEGG
Cluster4	Sphingolipid metabolism	1	37	67	11087	4.47	0.201	Q6P7S1	KEGG
Cluster4	Sphingolipid signaling pathway	1	37	183	11087	1.64	0.46	Q6P7S1	KEGG
Cluster4	Staphylococcus aureus infection	1	37	133	11087	2.25	0.361	Q6IFW6	KEGG
Cluster4	Sulfur metabolism	1	37	15	11087	19.98	0.0489	B0BMT9	KEGG
Cluster4	Synaptic vesicle cycle	1	37	113	11087	2.65	0.316	G3V887	KEGG
Cluster4	Synthesis and degradation of ketone bodies	2	37	17	11087	35.25	0.00143	P17764 P29147	KEGG
Cluster4	Terpenoid backbone biosynthesis	1	37	34	11087	8.81	0.108	P17764	KEGG
Cluster4	Thermogenesis	15	37	290	11087	15.5	7.15e-15	B0BNE6 D3ZAF6 G3V6D3 G3V7Y3 P11240 P15999 P21913 P29419 P32551 Q06647 Q561S0 Q63362 Q68FY0 Q6PCT8 Q920L2	KEGG
Cluster4	Thyroid hormone synthesis	1	37	122	11087	2.46	0.336	P04041	KEGG
Cluster4	Tryptophan metabolism	2	37	73	11087	8.21	0.0245	G3V6P2 P17764	KEGG
Cluster4	Tuberculosis	3	37	242	11087	3.71	0.0463	F1M953 G3V887 P14562	KEGG
Cluster4	Tyrosine metabolism	1	37	55	11087	5.45	0.168	P00507	KEGG
Cluster4	Valine, leucine and isoleucine degradation	2	37	86	11087	6.97	0.0332	B0BMW2 P17764	KEGG
Cluster5	Adherens junction	1	22	107	11087	4.71	0.192	Q6RUV5	KEGG
Cluster5	Amyotrophic lateral sclerosis (ALS)	3	22	464	11087	3.26	0.0622	P04762 Q6RUV5 Q9Z269	KEGG
Cluster5	Antigen processing and presentation	1	22	114	11087	4.42	0.204	P63018	KEGG
Cluster5	Arachidonic acid metabolism	1	22	118	11087	4.27	0.21	P80299	KEGG
Cluster5	Arginine and proline metabolism	1	22	77	11087	6.54	0.142	O35078	KEGG
Cluster5	Ascorbate and aldarate metabolism	1	22	51	11087	9.88	0.0965	F1LTB8	KEGG
Cluster5	Axon guidance	1	22	257	11087	1.96	0.403	Q6RUV5	KEGG
Cluster5	B cell receptor signaling pathway	1	22	112	11087	4.5	0.2	Q6RUV5	KEGG
Cluster5	Bacterial invasion of epithelial cells	1	22	117	11087	4.31	0.208	Q6RUV5	KEGG
Cluster5	Bile secretion	1	22	147	11087	3.43	0.255	F1LTB8	KEGG
Cluster5	Biosynthesis of unsaturated fatty acids	2	22	41	11087	24.58	0.00294	F1M9A7 P21775	KEGG
Cluster5	Caffeine metabolism	1	22	8	11087	62.99	0.0158	P09118	KEGG
Cluster5	Cell cycle	1	22	167	11087	3.02	0.284	P63102	KEGG
Cluster5	Chemical carcinogenesis	1	22	146	11087	3.45	0.253	F1LTB8	KEGG
Cluster5	Chemokine signaling pathway	1	22	250	11087	2.02	0.395	Q6RUV5	KEGG
Cluster5	Cholesterol metabolism	1	22	70	11087	7.2	0.13	Q9Z269	KEGG
Cluster5	Choline metabolism in cancer	1	22	151	11087	3.34	0.261	Q6RUV5	KEGG
Cluster5	Colorectal cancer	1	22	125	11087	4.03	0.221	Q6RUV5	KEGG
Cluster5	D-Arginine and D-ornithine metabolism	1	22	2	11087	251.98	0.00396	O35078	KEGG
Cluster5	Drug metabolism - cytochrome P450	1	22	104	11087	4.85	0.187	F1LTB8	KEGG
Cluster5	Drug metabolism - other enzymes	1	22	132	11087	3.82	0.232	F1LTB8	KEGG
Cluster5	Endocytosis	1	22	376	11087	1.34	0.532	P63018	KEGG
Cluster5	Epstein-Barr virus infection	1	22	307	11087	1.64	0.461	Q6RUV5	KEGG
Cluster5	Estrogen signaling pathway	1	22	202	11087	2.49	0.333	P63018	KEGG
Cluster5	Fatty acid degradation	3	22	75	11087	20.16	0.000417	F1M9A7 P21775 Q5M884	KEGG
Cluster5	Fc epsilon RI signaling pathway	1	22	99	11087	5.09	0.179	Q6RUV5	KEGG
Cluster5	Fc gamma R-mediated phagocytosis	1	22	145	11087	3.48	0.252	Q6RUV5	KEGG
Cluster5	Fluid shear stress and atherosclerosis	1	22	216	11087	2.33	0.352	Q6RUV5	KEGG
Cluster5	Focal adhesion	1	22	302	11087	1.67	0.456	Q6RUV5	KEGG
Cluster5	FoxO signaling pathway	1	22	177	11087	2.85	0.298	P04762	KEGG
Cluster5	Glycerophospholipid metabolism	2	22	132	11087	7.64	0.0278	O35077 Q9ES71	KEGG
Cluster5	Glycine, serine and threonine metabolism	1	22	54	11087	9.33	0.102	O35078	KEGG
Cluster5	Glyoxylate and dicarboxylate metabolism	2	22	41	11087	24.58	0.00294	B0BNF9 P04762	KEGG
Cluster5	Hepatitis B	1	22	211	11087	2.39	0.345	P63102	KEGG
Cluster5	Hepatitis C	1	22	204	11087	2.47	0.336	P63102	KEGG
Cluster5	Hippo signaling pathway	1	22	206	11087	2.45	0.338	P63102	KEGG
Cluster5	Human cytomegalovirus infection	1	22	345	11087	1.46	0.501	Q6RUV5	KEGG
Cluster5	Human immunodeficiency virus 1 infection	1	22	306	11087	1.65	0.46	Q6RUV5	KEGG
Cluster5	Kaposi sarcoma-associated herpesvirus infection	1	22	276	11087	1.83	0.426	Q6RUV5	KEGG
Cluster5	Legionellosis	1	22	73	11087	6.9	0.135	P63018	KEGG
Cluster5	Leukocyte transendothelial migration	1	22	167	11087	3.02	0.284	Q6RUV5	KEGG
Cluster5	Longevity regulating pathway	1	22	127	11087	3.97	0.224	P04762	KEGG
Cluster5	Longevity regulating pathway - multiple species	2	22	94	11087	10.72	0.0147	P04762 P63018	KEGG
Cluster5	MAPK signaling pathway	2	22	431	11087	2.34	0.21	P63018 Q6RUV5	KEGG
Cluster5	Measles	1	22	201	11087	2.51	0.332	P63018	KEGG
Cluster5	Metabolism of xenobiotics by cytochrome P450	1	22	104	11087	4.85	0.187	F1LTB8	KEGG
Cluster5	Mitophagy - animal	1	22	83	11087	6.07	0.153	P84817	KEGG
Cluster5	Natural killer cell mediated cytotoxicity	1	22	130	11087	3.88	0.229	Q6RUV5	KEGG
Cluster5	Neurotrophin signaling pathway	1	22	175	11087	2.88	0.296	Q6RUV5	KEGG
Cluster5	Non-alcoholic fatty liver disease (NAFLD)	1	22	198	11087	2.55	0.328	Q6RUV5	KEGG
Cluster5	Oocyte meiosis	1	22	168	11087	3	0.286	P63102	KEGG
Cluster5	Osteoclast differentiation	1	22	179	11087	2.82	0.301	Q6RUV5	KEGG
Cluster5	Oxytocin signaling pathway	1	22	235	11087	2.14	0.376	Q64119	KEGG
Cluster5	PI3K-Akt signaling pathway	2	22	480	11087	2.1	0.246	P63102 Q6RUV5	KEGG
Cluster5	PPAR signaling pathway	2	22	123	11087	8.19	0.0244	F1M9A7 P21775	KEGG
Cluster5	Pancreatic cancer	1	22	118	11087	4.27	0.21	Q6RUV5	KEGG
Cluster5	Pancreatic secretion	1	22	161	11087	3.13	0.275	Q6RUV5	KEGG
Cluster5	Pathways in cancer	1	22	766	11087	0.66	0.793	Q6RUV5	KEGG
Cluster5	Pentose and glucuronate interconversions	1	22	51	11087	9.88	0.0965	F1LTB8	KEGG
Cluster5	Peroxisome	12	22	120	11087	50.4	8.7e-19	B0BNF9 F1M9A7 O35078 P04762 P21775 P59382 P80299 Q07066 Q5M884 Q8CHM7 Q9ES71 Q9JJK4	KEGG
Cluster5	Phagosome	1	22	237	11087	2.13	0.379	Q6RUV5	KEGG
Cluster5	Porphyrin and chlorophyll metabolism	1	22	64	11087	7.87	0.12	F1LTB8	KEGG
Cluster5	Prion diseases	2	22	362	11087	2.78	0.16	P63018 Q6RUV5	KEGG
Cluster5	Propanoate metabolism	1	22	51	11087	9.88	0.0965	F1M9A7	KEGG
Cluster5	Protein processing in endoplasmic reticulum	1	22	228	11087	2.21	0.367	P63018	KEGG
Cluster5	Proteoglycans in cancer	1	22	318	11087	1.58	0.473	Q6RUV5	KEGG
Cluster5	Purine metabolism	1	22	191	11087	2.64	0.318	P09118	KEGG
Cluster5	Rap1 signaling pathway	1	22	305	11087	1.65	0.459	Q6RUV5	KEGG
Cluster5	Ras signaling pathway	1	22	333	11087	1.51	0.489	Q6RUV5	KEGG
Cluster5	Regulation of actin cytoskeleton	1	22	307	11087	1.64	0.461	Q6RUV5	KEGG
Cluster5	Renal cell carcinoma	1	22	98	11087	5.14	0.178	Q6RUV5	KEGG
Cluster5	Retinol metabolism	1	22	136	11087	3.71	0.238	F1LTB8	KEGG
Cluster5	Salmonella infection	1	22	336	11087	1.5	0.492	Q6RUV5	KEGG
Cluster5	Sphingolipid signaling pathway	1	22	183	11087	2.75	0.307	Q6RUV5	KEGG
Cluster5	Spliceosome	1	22	161	11087	3.13	0.275	P63018	KEGG
Cluster5	Steroid hormone biosynthesis	1	22	143	11087	3.52	0.249	F1LTB8	KEGG
Cluster5	Tight junction	2	22	249	11087	4.05	0.0865	Q64119 Q6RUV5	KEGG
Cluster5	Toll-like receptor signaling pathway	1	22	121	11087	4.16	0.215	Q6RUV5	KEGG
Cluster5	Toxoplasmosis	1	22	150	11087	3.36	0.259	P63018	KEGG
Cluster5	Tryptophan metabolism	1	22	73	11087	6.9	0.135	P04762	KEGG
Cluster5	Tyrosine metabolism	1	22	55	11087	9.16	0.104	P57113	KEGG
Cluster5	VEGF signaling pathway	1	22	91	11087	5.54	0.166	Q6RUV5	KEGG
Cluster5	Valine, leucine and isoleucine degradation	1	22	86	11087	5.86	0.158	P21775	KEGG
Cluster5	Vascular smooth muscle contraction	1	22	213	11087	2.37	0.348	Q64119	KEGG
Cluster5	Viral carcinogenesis	2	22	270	11087	3.73	0.0993	P63102 Q6RUV5	KEGG
Cluster5	Viral myocarditis	1	22	106	11087	4.75	0.191	Q6RUV5	KEGG
Cluster5	Wnt signaling pathway	1	22	208	11087	2.42	0.341	Q6RUV5	KEGG
Cluster5	Yersinia infection	1	22	203	11087	2.48	0.334	Q6RUV5	KEGG
Cluster5	alpha-Linolenic acid metabolism	2	22	33	11087	30.54	0.00191	F1M9A7 P21775	KEGG
Cluster5	beta-Alanine metabolism	1	22	38	11087	13.26	0.0728	F1M9A7	KEGG
Cluster5	cAMP signaling pathway	2	22	328	11087	3.07	0.137	F1M9A7 Q6RUV5	KEGG
Cluster6	Amoebiasis	1	20	150	11087	3.7	0.239	Q62930	KEGG
Cluster6	Arachidonic acid metabolism	1	20	118	11087	4.7	0.193	P24470	KEGG
Cluster6	Ascorbate and aldarate metabolism	1	20	51	11087	10.87	0.0882	Q68G19	KEGG
Cluster6	Bile secretion	1	20	147	11087	3.77	0.234	Q68G19	KEGG
Cluster6	Chemical carcinogenesis	2	20	146	11087	7.59	0.028	P24470 Q68G19	KEGG
Cluster6	Complement and coagulation cascades	1	20	133	11087	4.17	0.215	Q62930	KEGG
Cluster6	Drug metabolism - cytochrome P450	1	20	104	11087	5.33	0.172	Q68G19	KEGG
Cluster6	Drug metabolism - other enzymes	1	20	132	11087	4.2	0.213	Q68G19	KEGG
Cluster6	Inflammatory mediator regulation of TRP channels	1	20	192	11087	2.89	0.295	P24470	KEGG
Cluster6	Influenza A	1	20	235	11087	2.36	0.349	Q9R0T3	KEGG
Cluster6	Linoleic acid metabolism	1	20	59	11087	9.4	0.101	P24470	KEGG
Cluster6	Metabolism of xenobiotics by cytochrome P450	1	20	104	11087	5.33	0.172	Q68G19	KEGG
Cluster6	Pentose and glucuronate interconversions	1	20	51	11087	10.87	0.0882	Q68G19	KEGG
Cluster6	Porphyrin and chlorophyll metabolism	1	20	64	11087	8.66	0.109	Q68G19	KEGG
Cluster6	Prion diseases	1	20	362	11087	1.53	0.485	Q62930	KEGG
Cluster6	Protein processing in endoplasmic reticulum	4	20	228	11087	9.73	0.000651	B5DFC3 D3ZZC1 Q62902 Q9R0T3	KEGG
Cluster6	Retinol metabolism	3	20	136	11087	12.23	0.00177	P15149 P24470 Q68G19	KEGG
Cluster6	Ribosome	12	20	282	11087	23.59	6.11e-15	D3ZTH8 D4A6G6 P13471 P19945 P24049 P29314 P62083 P62278 P62282 P62832 P62909 Q4V8I6	KEGG
Cluster6	Salmonella infection	1	20	336	11087	1.65	0.46	P62909	KEGG
Cluster6	Serotonergic synapse	1	20	183	11087	3.03	0.283	P24470	KEGG
Cluster6	Steroid hormone biosynthesis	2	20	143	11087	7.75	0.027	P24470 Q68G19	KEGG
Cluster6	Systemic lupus erythematosus	1	20	125	11087	4.43	0.203	Q62930	KEGG
