# Supplementary material for: Liver mitochondria-associated endoplasmic reticulum membrane proteomics for studying the effects of ZiBuPiYin recipe on Zucker diabetic fatty rats after chronic psychological stress
Source: Front Cell Dev Biol. 2022 Nov 3;10:995732. doi: 10.3389/fcell.2022.995732 (PMC9669571; doi:10.3389/fcell.2022.995732)
Supplement: Supplementary file 1 [file DataSheet1.zip › Data Sheet 1/221013 Supplementary materials/Table S6.xlsx]

## Sheet: Domain enrich
	Supporting information Table 6. Protein domain enrichment analysis based on dynamic clustering by different categories.
Cluster	Terms	Mapping	All.mapping	Background	All.background	Fold.enrich	p.value	Protein.IDs	Type
Cluster1	Alcohol dehydrogenase GroES-like domain	1	2	21	15488	368.76	0.00271	Q3MIE4	Domain
Cluster1	Cytochrome P450	1	2	162	15488	47.8	0.0208	P51869	Domain
Cluster1	Zinc-binding dehydrogenase	1	2	3	15488	2581.33	0.000387	Q3MIE4	Domain
Cluster2	3-hydroxyacyl-CoA dehydrogenase, C-terminal domain	2	41	4	15488	188.88	4.09e-05	P07896 Q9WVK7	Domain
Cluster2	ABC transporter	1	41	102	15488	3.7	0.238	D3ZHR2	Domain
Cluster2	Aconitase C-terminal domain	1	41	5	15488	75.55	0.0132		Domain
Cluster2	Acyl CoA binding protein	1	41	15	15488	25.18	0.039	Q5XIC0	Domain
Cluster2	Acyl-CoA dehydrogenase, C-terminal domain	3	41	20	15488	56.66	1.9e-05	B3DMA2 G3V796 P15650	Domain
Cluster2	Acyl-CoA dehydrogenase, N-terminal domain	3	41	16	15488	70.83	9.41e-06	B3DMA2 G3V796 P15650	Domain
Cluster2	Acyl-CoA dehydrogenase, middle domain	3	41	25	15488	45.33	3.8e-05	B3DMA2 G3V796 P15650	Domain
Cluster2	Adenylate kinase	1	41	18	15488	20.99	0.0466	Q6P2A5	Domain
Cluster2	Adenylate kinase, active site lid	1	41	5	15488	75.55	0.0132	Q6P2A5	Domain
Cluster2	AhpC/TSA family	1	41	8	15488	47.22	0.021	G3V7I0	Domain
Cluster2	Alanine dehydrogenase/PNT, N-terminal domain	1	41	3	15488	125.92	0.00792	A2VCW9	Domain
Cluster2	Alcohol dehydrogenase GroES-like domain	1	41	21	15488	17.99	0.0542	Q9Z311	Domain
Cluster2	Aminotransferase class I and II	1	41	27	15488	13.99	0.0691	Q64602	Domain
Cluster2	Aminotransferase class-III	1	41	6	15488	62.96	0.0158	Q64565	Domain
Cluster2	BAAT / Acyl-CoA thioester hydrolase C terminal	2	41	12	15488	62.96	0.000444	D3ZIQ1 O55171	Domain
Cluster2	Biotin-requiring enzyme	1	41	19	15488	19.88	0.0491	P08461	Domain
Cluster2	C-terminal domain of 1-Cys peroxiredoxin	1	41	8	15488	47.22	0.021	G3V7I0	Domain
Cluster2	Chaperonin 10 Kd subunit	1	41	3	15488	125.92	0.00792	P26772	Domain
Cluster2	Cytochrome c oxidase subunit Vb	1	41	2	15488	188.88	0.00529	P12075	Domain
Cluster2	Dihydrodipicolinate synthetase family	1	41	2	15488	188.88	0.00529	D4A2K1	Domain
Cluster2	Electron transfer flavoprotein FAD-binding domain	1	41	1	15488	377.76	0.00265	P13803	Domain
Cluster2	Electron transfer flavoprotein domain	1	41	2	15488	188.88	0.00529	P13803	Domain
Cluster2	Elongation factor Tu C-terminal domain	1	41	10	15488	37.78	0.0262	P85834	Domain
Cluster2	Elongation factor Tu GTP binding domain	1	41	29	15488	13.03	0.0741	P85834	Domain
Cluster2	Elongation factor Tu domain 2	1	41	21	15488	17.99	0.0542	P85834	Domain
Cluster2	Enoyl-(Acyl carrier protein) reductase	3	41	20	15488	56.66	1.9e-05	Q8VID1 Q9WVK3 Q9Z2M4	Domain
Cluster2	Enoyl-CoA hydratase/isomerase family	3	41	18	15488	62.96	1.37e-05	P07896 P14604 Q5XIC0	Domain
Cluster2	Glutaminase	1	41	5	15488	75.55	0.0132	P28492	Domain
Cluster2	Glutamine amidotransferase class-I	1	41	7	15488	53.97	0.0184	P07756	Domain
Cluster2	Glycine cleavage H-protein	1	41	4	15488	94.44	0.0105	Q5I0P2	Domain
Cluster2	HMGL-like	1	41	4	15488	94.44	0.0105	P97519	Domain
Cluster2	MGS-like domain	1	41	3	15488	125.92	0.00792	P07756	Domain
Cluster2	MOSC N-terminal beta barrel domain	2	41	7	15488	107.93	0.000142	D3Z900 G3V6I4	Domain
Cluster2	MOSC domain	2	41	6	15488	125.92	0.000102	D3Z900 G3V6I4	Domain
Cluster2	MaoC like domain	1	41	2	15488	188.88	0.00529	P97852	Domain
Cluster2	Metal-binding domain of MaoC dehydratase	1	41	2	15488	188.88	0.00529	P97852	Domain
Cluster2	Metallo-beta-lactamase superfamily	1	41	13	15488	29.06	0.0339	B0BNJ4	Domain
Cluster2	Prolyl oligopeptidase family	1	41	18	15488	20.99	0.0466	F1M7X5	Domain
Cluster2	Rhodanese-like domain	1	41	29	15488	13.03	0.0741	P97532	Domain
Cluster2	SLBB domain	1	41	1	15488	377.76	0.00265	Q5XIH3	Domain
Cluster2	Thiolase, C-terminal domain	1	41	17	15488	22.22	0.0441	P11915	Domain
Cluster2	Thiolase, N-terminal domain	1	41	17	15488	22.22	0.0441	P11915	Domain
Cluster2	short chain dehydrogenase	1	41	70	15488	5.4	0.17	P97852	Domain
Cluster3	A-macroglobulin complement component	3	30	24	15488	64.53	1.29e-05	D4A6E3 P14046 Q63041	Domain
Cluster3	A-macroglobulin receptor	3	30	23	15488	67.34	1.13e-05	D4A6E3 P14046 Q63041	Domain
Cluster3	ABC transporter	1	30	102	15488	5.06	0.18	M0R890	Domain
Cluster3	Alpha-2-macroglobulin family N-terminal region	3	30	25	15488	61.95	1.47e-05	D4A6E3 P14046 Q63041	Domain
Cluster3	Apolipoprotein A1/A4/E domain	1	30	8	15488	64.53	0.0154	P02650	Domain
Cluster3	C2 domain	1	30	216	15488	2.39	0.344	A0A096MJW5	Domain
Cluster3	Carboxylesterase family	2	30	52	15488	19.86	0.00453	P16303 Q64573	Domain
Cluster3	Cell division protein 48 (CDC48), domain 2	1	30	4	15488	129.07	0.00773	P46462	Domain
Cluster3	Cystatin domain	1	30	40	15488	12.91	0.0747	P24090	Domain
Cluster3	Cytochrome P450	6	30	162	15488	19.12	5.76e-07	G3V635 P05183 P08683 P13107 P51538 Q06884	Domain
Cluster3	EF-hand domain pair	1	30	196	15488	2.63	0.318	Q63083	Domain
Cluster3	FAD binding domain	1	30	11	15488	46.93	0.0211	P00388	Domain
Cluster3	Flavodoxin	1	30	12	15488	43.02	0.023	P00388	Domain
Cluster3	Glycosyl hydrolase family 47	1	30	9	15488	57.36	0.0173	D3ZR49	Domain
Cluster3	Kazal-type serine protease inhibitor domain	1	30	87	15488	5.93	0.156	O35913	Domain
Cluster3	Lectin C-type domain	1	30	190	15488	2.72	0.31	P02706	Domain
Cluster3	Legume-like lectin family	1	30	8	15488	64.53	0.0154	B0BNG3	Domain
Cluster3	MG2 domain	3	30	24	15488	64.53	1.29e-05	D4A6E3 P14046 Q63041	Domain
Cluster3	Multicopper oxidase	3	30	16	15488	96.8	3.61e-06	G3V7K3 G3V7K3 G3V7K3	Domain
Cluster3	Oxidoreductase NAD-binding domain	1	30	22	15488	23.47	0.0418	P00388	Domain
Cluster3	Ras family	2	30	181	15488	5.7	0.0477	Q6NYB7 Q9WVB1	Domain
Cluster3	Serpin (serine protease inhibitor)	1	30	72	15488	7.17	0.131	F1LM05	Domain
Cluster3	Serum albumin family	1	30	9	15488	57.36	0.0173	P02770	Domain
Cluster3	Thioredoxin	1	30	39	15488	13.24	0.0729	Q63081	Domain
Cluster3	Vps4 C terminal oligomerisation domain	1	30	10	15488	51.63	0.0192	P46462	Domain
Cluster3	emp24/gp25L/p24 family/GOLD	1	30	12	15488	43.02	0.023	Q6AXN3	Domain
Cluster3	von Willebrand factor type A domain	1	30	86	15488	6	0.154	D3ZBS2	Domain
Cluster4	2Fe-2S iron-sulfur cluster binding domain	1	28	16	15488	34.57	0.0286	P21913	Domain
Cluster4	4Fe-4S dicluster domain	2	28	2	15488	553.14	3.15e-06	B0BNE6 P21913	Domain
Cluster4	ATP synthase alpha/beta chain, C terminal domain	1	28	3	15488	184.38	0.00541	P15999	Domain
Cluster4	ATP synthase alpha/beta family, beta-barrel domain	2	28	9	15488	122.92	0.000113	G3V6D3 P15999	Domain
Cluster4	Acyl-CoA dehydrogenase, C-terminal domain	1	28	20	15488	27.66	0.0356	Q5M9H2	Domain
Cluster4	Acyl-CoA dehydrogenase, N-terminal domain	1	28	16	15488	34.57	0.0286	Q5M9H2	Domain
Cluster4	Acyl-CoA dehydrogenase, middle domain	1	28	25	15488	22.13	0.0443	Q5M9H2	Domain
Cluster4	Alanine dehydrogenase/PNT, C-terminal domain	1	28	1	15488	553.14	0.00181	Q5BJZ3	Domain
Cluster4	Alanine dehydrogenase/PNT, N-terminal domain	1	28	3	15488	184.38	0.00541	Q5BJZ3	Domain
Cluster4	Aminotransferase class I and II	1	28	27	15488	20.49	0.0477	P00507	Domain
Cluster4	Biotin-requiring enzyme	1	28	19	15488	29.11	0.0338	G3V6P2	Domain
Cluster4	CoA binding domain	1	28	6	15488	92.19	0.0108	P13086	Domain
Cluster4	CoA-ligase	1	28	8	15488	69.14	0.0144	P13086	Domain
Cluster4	Cytochrome c oxidase subunit Va	1	28	1	15488	553.14	0.00181	P11240	Domain
Cluster4	DSBA-like thioredoxin domain	1	28	1	15488	553.14	0.00181	P24473	Domain
Cluster4	Deoxynucleoside kinase	1	28	7	15488	79.02	0.0126	Q561S0	Domain
Cluster4	EF-hand domain pair	1	28	196	15488	2.82	0.3	F1LZW6	Domain
Cluster4	Enoyl-(Acyl carrier protein) reductase	1	28	20	15488	27.66	0.0356	G3V734	Domain
Cluster4	Flavin containing amine oxidoreductase	1	28	16	15488	34.57	0.0286	Q68FT3	Domain
Cluster4	Fumarate reductase flavoprotein C-term	1	28	1	15488	553.14	0.00181	Q920L2	Domain
Cluster4	GMC oxidoreductase	2	28	2	15488	553.14	3.15e-06	Q6UPE0 Q6UPE0	Domain
Cluster4	Glu/Leu/Phe/Val dehydrogenase, dimerisation domain	1	28	1	15488	553.14	0.00181	P10860	Domain
Cluster4	Glutaredoxin	1	28	20	15488	27.66	0.0356	D4ADD7	Domain
Cluster4	Peptidase M16 inactive domain	2	28	13	15488	85.1	0.000243	P32551 Q68FY0	Domain
Cluster4	Pyridine nucleotide-disulphide oxidoreductase	1	28	23	15488	24.05	0.0408	B0BMT9	Domain
Cluster4	Thiolase, C-terminal domain	1	28	17	15488	32.54	0.0303	P17764	Domain
Cluster4	Thiolase, N-terminal domain	1	28	17	15488	32.54	0.0303	P17764	Domain
Cluster4	short chain dehydrogenase	2	28	70	15488	15.8	0.00706	B0BMW2 P29147	Domain
Cluster5	14-3-3 protein	1	19	10	15488	81.52	0.0122	P63102	Domain
Cluster5	Acyl-CoA dehydrogenase, C-terminal domain	1	19	20	15488	40.76	0.0243	F1M9A7	Domain
Cluster5	Acyl-CoA dehydrogenase, middle domain	1	19	25	15488	32.61	0.0302	F1M9A7	Domain
Cluster5	Catalase	1	19	1	15488	815.16	0.00123	P04762	Domain
Cluster5	EF-hand domain	1	19	18	15488	45.29	0.0219	Q64119	Domain
Cluster5	Enoyl-CoA hydratase/isomerase family	1	19	18	15488	45.29	0.0219	Q5M884	Domain
Cluster5	FAD dependent oxidoreductase	1	19	16	15488	50.95	0.0195	O35078	Domain
Cluster5	FMN-dependent dehydrogenase	1	19	3	15488	271.72	0.00368	B0BNF9	Domain
Cluster5	Glutathione S-transferase, N-terminal domain	2	19	51	15488	31.97	0.00175	F7F2H5 P57113	Domain
Cluster5	Lon protease (S16) C-terminal proteolytic domain	1	19	2	15488	407.58	0.00245	Q3MIB4	Domain
Cluster5	MSP (Major sperm protein) domain	1	19	10	15488	81.52	0.0122	Q9Z269	Domain
Cluster5	Mitochondrial glycoprotein	1	19	1	15488	815.16	0.00123	O35796	Domain
Cluster5	PKD domain	1	19	9	15488	90.57	0.011	Q6P7C7	Domain
Cluster5	Ras family	1	19	181	15488	4.5	0.2	Q6RUV5	Domain
Cluster5	Thiamine pyrophosphate enzyme, central domain	1	19	2	15488	407.58	0.00245	Q8CHM7	Domain
Cluster5	Thiolase, C-terminal domain	1	19	17	15488	47.95	0.0207	P21775	Domain
Cluster5	Thiolase, N-terminal domain	1	19	17	15488	47.95	0.0207	P21775	Domain
Cluster5	Uricase	1	19	1	15488	815.16	0.00123	P09118	Domain
Cluster5	alpha/beta hydrolase fold	1	19	47	15488	17.34	0.0561	P80299	Domain
Cluster6	Cytochrome P450	3	20	162	15488	14.34	0.00112	P15149 P24470 Q63688	Domain
Cluster6	DnaJ domain	1	20	62	15488	12.49	0.0771	Q9R0T3	Domain
Cluster6	EF hand	1	20	69	15488	11.22	0.0855	G3V6S3	Domain
Cluster6	EF-hand domain pair	1	20	196	15488	3.95	0.225	G3V6S3	Domain
Cluster6	Gelsolin repeat	1	20	17	15488	45.55	0.0217	B5DFC3	Domain
Cluster6	KH domain	1	20	63	15488	12.29	0.0783	P62909	Domain
Cluster6	Legume-like lectin family	1	20	8	15488	96.8	0.0103	Q62902	Domain
Cluster6	MAC/Perforin domain	1	20	19	15488	40.76	0.0243	Q62930	Domain
Cluster6	Ribosomal S13/S15 N-terminal domain	1	20	3	15488	258.13	0.00387	P62278	Domain
Cluster6	Ribosomal protein L14p/L23e	1	20	2	15488	387.2	0.00258	P62832	Domain
Cluster6	Ribosomal protein L22p/L17e	1	20	8	15488	96.8	0.0103	P24049	Domain
Cluster6	Ribosomal protein L5	1	20	3	15488	258.13	0.00387	Q4V8I6	Domain
Cluster6	Ribosomal protein S15	1	20	3	15488	258.13	0.00387	P62278	Domain
Cluster6	Ribosomal protein S17	1	20	4	15488	193.6	0.00516	P62282	Domain
Cluster6	Ribosomal protein S3, C-terminal domain	1	20	2	15488	387.2	0.00258	P62909	Domain
Cluster6	S4 domain	1	20	9	15488	86.04	0.0116	P29314	Domain
Cluster6	Sec23/Sec24 beta-sandwich domain	1	20	8	15488	96.8	0.0103	B5DFC3	Domain
Cluster6	Sec23/Sec24 helical domain	1	20	8	15488	96.8	0.0103	B5DFC3	Domain
Cluster6	Sec23/Sec24 trunk domain	1	20	8	15488	96.8	0.0103	B5DFC3	Domain
Cluster6	Sec23/Sec24 zinc finger	1	20	8	15488	96.8	0.0103	B5DFC3	Domain
Cluster6	Thioredoxin	1	20	39	15488	19.86	0.0492	D3ZZC1	Domain
Cluster6	Thrombospondin type 1 domain	1	20	81	15488	9.56	0.0996	Q62930	Domain
Cluster6	emp24/gp25L/p24 family/GOLD	2	20	12	15488	129.07	0.000104	D3ZTX0 Q63584	Domain
Cluster6	ribosomal L5P family C-terminus	1	20	4	15488	193.6	0.00516	Q4V8I6	Domain
Cluster6	von Willebrand factor type A domain	1	20	86	15488	9	0.105	D3ZFC6	Domain
